# Supplementary material for: Heat stress upregulates arachidonic acid to trigger autophagy in sertoli cells via dysfunctional mitochondrial respiratory chain function
Source: J Transl Med. 2024 May 26;22:501. doi: 10.1186/s12967-024-05182-y (PMC11129461; doi:10.1186/s12967-024-05182-y)
Supplement: Supplementary file 1 — Supplementary Material 1 [file 12967_2024_5182_MOESM1_ESM.xls]

## Sheet: Table S1 pos-HS_NC-significant.
ID	ratio	t.test_p.value	wilcox.test_p.value	t.test_p.value_BHcorrect	wilcox.test_p.value_BHcorrect	roc	lowROC	upROC	VIP	sample	rawCV	cv	regulated	HS_24	HS_26	HS_29	HS_31	HS_33	HS_7	HS_35	HS_37	HS_9	HS_11	HS_13	HS_15	HS_18	HS_20	HS_22	NC_23	NC_25	NC_28	NC_30	NC_32	NC_6	NC_34	NC_36	NC_8	NC_10	NC_12	NC_14	NC_17	NC_19	NC_21	QC_1	QC_2	QC_3	QC_4	QC_5	QC_16
M627T231	0.143501	7.81e-06	5.16e-08	0.000830301	1.79e-05	0.991111	0.96	1	4.23506	HS:NC	0.311644	0.167416	down	49.5435	447.549	3090.99	182.869	107.442	343.395	2550.36	2267.38	89.5534	25.3704	44.5059	1050.13	373.629	1937.62	763.781	5956.35	4624.44	4319.41	12467.8	13370.3	8351.41	4380.71	4382.8	3636.75	3911.38	3986.3	2396.84	6269.8	3741.98	11054	3394.48	3498.17	3461.19	3782.01	2723.93	2276.12
M628T230	0.140576	3.55e-07	5.16e-08	0.000174594	1.79e-05	0.991111	0.964444	1	4.01637	HS:NC	0.27799	3.91e-07	down	57.0443	263.48	903.028	53.3481	522.126	254.636	657.434	724.106	45.2646	81.787	66.7445	363.882	135.734	935.797	238.878	2123.1	1182.91	1124.97	2819.79	3912	3742.5	1227.17	763.295	2626.72	2932.72	3120.96	2001.87	3746.48	1734.9	4665.92	1197.24	1197.23	1197.24	1197.24	1197.23	1197.24
M492T230	0.155218	2.81e-06	9.03e-08	0.000421824	2.41e-05	0.986667	0.942222	1	3.95219	HS:NC	0.232204	0.237667	down	9.65323	237.509	613.028	113.307	119.597	255.269	544.018	945.924	59.3838	58.5697	62.2921	501.879	84.4865	770.816	208.087	1867.85	897.482	1299.11	2928.4	3564.12	3789.64	1254.61	1335.28	1418.79	1751.34	1483.33	766.63	2315.21	1275.19	3584.48	1181.14	505.627	1032	801.409	1011.56	726.872
M427T433	14.1234	3.2e-05	0.000996702	0.00206147	0.014123	0.84	0.64	0.951333	3.70804	HS:NC	0.0630782	0.0487879	up	8322.92	363.418	326.05	8545.9	8719.25	7804.7	402.706	267.956	4693.7	7984.19	5550.82	4800.38	354.001	390.302	8264.51	61.7393	949.108	143.712	62.7537	58.3603	38.8029	568.573	574.098	425.501	58.3807	474.118	1011.84	81.7517	152.588	67.7628	2595.24	2375.56	2392.1	2675.22	2389.93	2337.78
M514T231	0.195221	1.13e-06	5.16e-08	0.000258556	1.79e-05	0.991111	0.96	1	3.68089	HS:NC	0.180042	0.154798	down	102.482	334.367	1011.13	166.904	68.8183	223.705	641.314	756.643	52.2949	82.9571	61.7304	475.44	325.879	607.095	371.4	2169.58	1430.1	1577.93	2808.07	2990.85	2230.57	972.524	1529.87	1635.17	1569.43	1228.02	1036.47	2195.58	913.602	2769.56	933.54	783.277	1049.39	912.374	1057.15	641.023
M608T433	12.1776	9.18e-05	0.00083409	0.00385476	0.012421	0.844444	0.704333	0.962333	3.58995	HS:NC	0.131752	0.128568	up	2072.33	92.716	108.236	2304.3	2555.9	2529.15	94.7278	81.2294	1518.6	2208.13	1465.3	1378.37	90.0845	117.803	2446.57	23.4207	208.424	58.1817	309.813	22.5839	18.0252	161.456	138.542	101.94	3.07372	89.1557	368.44	12.8423	31.214	18.3428	683.15	475.288	695.569	671.499	579.301	571.32
M630T433	12.6059	7.66e-05	0.000996702	0.00357588	0.014123	0.84	0.688889	0.957889	3.57341	HS:NC	0.0876201	0.0777897	up	1927.38	50.2288	51.1986	1923.64	1993.02	2335.42	138.224	106.377	1462.91	2109.79	1357.78	1317.63	103.465	135.027	2002.51	25.7878	235.025	61.7303	58.7309	19.5526	15.3335	159.717	132.112	142.23	9.08903	127.046	302.052	17.1494	39.0757	5.1018	669.366	733.262	573.367	658.106	644.768	588.904
M449T433	10.9426	0.000120333	0.00230646	0.00451949	0.0249942	0.817778	0.637667	0.933333	3.45938	HS:NC	0.189527	0.0443361	up	3584.23	101.977	132.77	2988.21	2264.86	1777.21	111.525	119.086	2187.01	2580.43	1768.51	1719.33	91.4074	177.434	2386.75	25.3081	336.657	51.2576	190.514	13.7172	17.8419	252.272	203.633	156.766	19.9856	255.264	392.88	32.9957	46.4557	14.1035	757.794	772.331	676.364	769.086	739.211	710.552
M674T433	8.64737	5.25e-05	0.000174139	0.00274052	0.00424101	0.88	0.742222	0.977778	3.20904	HS:NC	0.199679	0.0262716	up	2009.07	107.92	196.54	1836.99	2036.84	2219.19	145.806	175.811	1710.95	2298.49	1839.66	1687.56	176.782	199.061	1738.95	53.5195	136.088	83.7621	42.644	65.1125	73.0377	239.957	260.609	162.672	62.0367	184.844	451.891	134.164	138.495	36.6232	759.741	791.425	764.83	810.335	742.67	774.873
M530T230	0.239619	1.02e-08	5.8e-07	1.19e-05	9.36e-05	0.968889	0.906667	1	3.20469	HS:NC	0.256273	0.176931	down	73.9837	245.598	289.346	143.98	116.608	220.502	183.907	380.078	160.438	158.946	141.946	363.873	160.584	384.708	247.056	1076.54	704.855	791.944	1292.01	1263.29	1464.29	347.475	573.563	910.903	933.544	1116.87	562.443	987.314	262.041	1366.09	486.576	490.095	351.169	568.893	340.37	462.434
M270T143	4.67388	6.11e-07	1.55e-07	0.000196917	3.37e-05	0.982222	0.937778	1	3.15956	HS:NC	0.124427	5.32e-07	up	3532.23	14986.5	4753.76	5638.97	6927.72	23898.3	5225.14	4969.51	8372.51	5583.02	6711.33	8844.32	20199.1	10452.3	19657.3	1326.89	1427.63	4052.06	868.466	1124.79	340.558	2078.81	1931.81	3930.82	2096.55	3148.01	3132.42	1059.77	4803.33	718.225	7615.01	7615.01	7615.02	7615.01	7615.01	7615.01
M536T230	0.334128	5.13e-05	3.43e-05	0.00269613	0.00137761	0.911111	0.786667	1	3.08216	HS:NC	0.318669	0.0515912	down	80.6736	123.764	791.973	91.9178	171.364	142.387	675.275	581.073	30.486	35.8366	41.3547	344.373	106.054	330.306	200.529	811.839	637.887	729.715	804.13	1363.03	668.386	813.889	1088.18	553.786	665.121	700.983	477.437	466.595	533.816	900.572	497.366	520.364	511.455	465.176	522.608	457.946
M212T383	6.33037	2e-05	7.12e-05	0.00148081	0.00219789	0.897778	0.751111	1	3.06107	HS:NC	0.229057	0.21745	up	4870.48	792.727	337.141	5362.08	4857.24	4926.01	899.188	765.194	3280.48	5069.86	3260.04	2367.13	972.048	450.202	4873.38	420.247	439.733	504.914	364.497	413.075	381.775	632.206	467.093	602.548	569.951	797.714	485.414	111.901	82.5836	532.147	1923.84	1779.82	1289.32	1489.33	2136.46	1585.64
M377T231	0.322884	1.3e-06	1.55e-07	0.000269386	3.37e-05	0.982222	0.928889	1	3.0012	HS:NC	0.0907459	0.0385918	down	537.597	1027.6	3140.04	548.86	475.69	1291.42	2993.11	2421.17	763.242	543.53	724.543	2125.08	1283.34	2232.08	989.166	4198.22	3319.82	3817.46	5963.78	5511.79	6460.04	3326.71	3862.14	4449.29	4408.2	3333.18	2992.58	5223.28	2986.02	5485.21	2281.57	2355.16	2521.53	2355.04	2523.02	2294.52
M449T430	5.84511	8.88e-05	0.000264303	0.00381037	0.00563043	0.871111	0.728889	0.973333	2.9915	HS:NC	0.0884803	0.0856707	up	3684.42	437.429	422.464	2924.08	3448.75	4067.44	410.951	431.691	1871.59	2652.81	1840.44	1553.32	395.445	462.883	3699.54	210.536	459.869	515.397	388.008	249.018	296.29	10.2621	484.445	229.819	179.917	295.242	580.868	160.108	498.148	284.281	851.527	731.695	926.558	969.115	942.326	874.906
M271T143	4.87013	2.77e-07	9.03e-08	0.000143753	2.41e-05	0.986667	0.946667	1	2.98599	HS:NC	0.132828	0.12012	up	337.304	1979.04	747.989	585.448	792.114	3556.6	805.58	871.144	750.105	601.206	802.689	1099.34	2398.52	1259.14	3099.94	194.805	378.086	584.754	157.941	168.851	142.888	364.822	273.277	300.879	312.801	330.283	263.361	171.795	309.93	87.7547	1583.28	1112.4	1404.06	1146.51	1402.32	1194.87
M331T401	4.28987	3.96e-06	1.55e-05	0.000521039	0.000749582	0.924444	0.793	1	2.9719	HS:NC	0.245062	0.0256269	up	1457.88	10152.6	4483.23	1851.26	2110.54	8624.3	4748.84	5245.33	4397.79	862.426	5105.53	5289.18	11734	4370.73	7103.37	765.707	2320.62	1930.67	589.757	514.88	758.984	426.017	1578.13	1097.19	835.277	1792.42	2033.11	1343.94	1371.61	716.144	2453.34	2306.95	2499.32	2411.37	2329.49	2406.8
M290T184	0.283125	9.38e-08	1.25e-06	6.27e-05	0.000149951	0.96	0.88	1	2.97155	HS:NC	0.0777535	0.0586356	down	1595.07	5355.51	2909.04	2694.05	2327.08	2392.41	4075.86	4569.15	1871.74	1738.9	2319.79	1544.13	4578.65	3406.62	1980.71	11265	17156.7	5842.59	9153.54	7060.2	4046.09	14219.7	13354.9	13622.1	10529.2	14957.8	17117.2	5173.11	5287.04	4358.11	6753.32	7357.8	8094.23	6788.64	6977.64	7212.24
M341T231	0.300519	2.48e-06	1.29e-08	0.000406916	1.1e-05	1	1	1	2.94358	HS:NC	0.174079	0.0447828	down	1928.11	1424.42	2355.32	472.859	212.629	1703.93	2415.01	1744.46	2467.23	2205.9	605.86	1911.91	1422.24	2108.07	1321.14	5419.68	3967.25	3821.38	7721.93	7319.96	8705.84	3493.22	3538.15	5271.36	6374.87	4462.63	3342.14	6192.15	3251.83	7974.59	2812.14	3195.87	2819.91	3012.73	3136.06	2972.7
M325T230	0.356437	0.000550771	2.58e-08	0.0118138	1.51e-05	0.995556	0.973333	1	2.89838	HS:NC	0.0694887	2.93e-07	down	597.581	21895.5	29763.6	4656.41	4309.72	11784.7	28558.8	29366	5615.34	611.211	6937.13	22811.4	23977.2	34201	14932.5	49595.5	37448.7	36149.4	53994.1	56272.6	55086	30041.3	34929	38668.5	45680.5	43986.4	36828.1	54900.1	38536.1	61264.4	30443.5	30443.5	30443.5	30443.5	30443.5	30443.5
M851T36	0.341333	2.47e-10	2.58e-08	2.31e-06	1.51e-05	0.995556	0.973333	1	2.89001	HS:NC	0.160351	0.129443	down	3738.9	4888.67	2841.76	1621.12	1878.3	1824.96	2987.74	3230.59	2514.82	3399.76	2321.92	2516.36	3763.58	1817.98	1536	8070.22	8369.1	4807.95	9057.6	9015.33	11090.7	5655.3	5368.36	8787.96	7249.96	9793.58	8858.23	8139.95	6446.99	9061.65	4347.63	5212.6	6596.5	5626.69	4600.55	5338.68
M231T409	5.22915	3.48e-05	5.62e-05	0.00215433	0.00190393	0.902222	0.768889	0.991111	2.87949	HS:NC	0.0942991	0.0903115	up	7739.15	2124.19	1259.6	10346.1	8002.89	9839.08	906.612	820.699	3938.25	4977.09	3329.44	4274.69	2358.36	1188.72	10705.3	400.99	1303.54	1127.63	819.959	981.331	1046.85	615.103	1352.17	1065.54	911.969	589.118	590.374	1071.02	817.918	1039.15	1668.09	2242.13	1957.77	2115.76	2243.55	2058.97
M303T231	0.337411	2.37e-08	1.29e-08	2.46e-05	1.1e-05	1	1	1	2.84121	HS:NC	0.0849896	0.0648679	down	949.443	1516.23	2469.47	1211.09	1001.9	789.043	2607.44	2661.77	897.325	1225.8	853.304	2027.15	2118.61	2084.53	877.536	4887.84	2969.95	3678.28	6215.47	7015.54	6903.83	3245.8	4411.46	3797.31	4130.67	3912.73	2973.59	5162.05	3219.98	6502.96	2759.77	2527.33	2463.4	2966.27	2471.25	2534.05
M234T383	7.69094	0.000479735	0.00426618	0.0108895	0.0384738	0.8	0.615444	0.946667	2.81298	HS:NC	0.0637972	0.063199	up	2062.27	150.029	195.205	2631.76	2455.41	2196.39	233.099	138.943	1321.73	2170.79	1783.38	1200.53	85.2337	149.276	1888.34	79.9022	191.064	147.881	133.31	91.2479	107.678	202.34	333.945	173.925	60.6	160.828	247.613	148.596	197.221	150.391	770.9	772.169	642.926	753.484	688.982	734.99
M180T442	0.132059	0.000603947	0.000996702	0.0124707	0.014123	0.84	0.68	0.962333	2.78273	HS:NC	0.0910693	0.0674895	down	219.571	540.614	471.444	226.657	269.196	265.803	276.312	374.457	346.443	206.788	279.673	326.793	633.094	375.394	267.294	7345.9	317.008	351.772	4971.77	4197.85	3063.9	297.755	313.128	2700.43	6886.94	2565.74	401.633	1372.22	290.657	3387.44	855.599	940.023	927.483	847.535	1034.05	855.829
M251T476	4.80836	0.00011642	5.62e-05	0.00442586	0.00190393	0.902222	0.76	1	2.77879	HS:NC	0.163929	0.0702362	up	858.267	12395.7	1745.91	327.305	1709.97	3529.68	5362.46	5482.95	3548.46	1241.26	3422.38	2244.18	11208.5	1775.53	3606.11	776.938	1544.66	666.389	590.366	461.299	324.703	1142.39	1371.53	847.098	690.89	912.91	1340.24	485.335	576.352	426.63	1810.13	1511.42	1498.98	1535.3	1447.13	1608.17
M367T501	0.0728825	0.00310689	0.106446	0.0308844	0.299843	0.675556	0.441889	0.866667	2.76743	HS:NC	0.187492	1.56e-07	down	1099.32	860.466	953.944	1007.65	1068.62	1324.57	664.18	718.091	574.879	689.99	659.908	889.557	772.729	804.647	713.362	35272.3	468.495	963.481	28459.6	26880	19491.8	495.475	548.306	5821.46	24435.2	6303.62	470.911	5999.13	740.772	19300.9	2658.77	2658.77	2658.77	2658.77	2658.77	2658.77
M261T362	2.97501	0.000235171	0.000215063	0.0070694	0.00484643	0.875556	0.733333	0.977778	2.7537	HS:NC	0.0895469	0.0582474	up	5880.29	28122.2	22860	13836.8	12575	26961.9	26169.2	25421.1	3145.35	5181.99	4394.68	13541.9	32263.9	23562.7	29238.2	1301.23	2633.61	2127.24	1985.41	2164.61	1675.57	2069.72	17148.2	2418.2	17087.1	1638.44	19473.2	15377.7	1883.58	2832.72	4757.66	4233.72	4457.85	4804.07	4003.3	4416.4
M527T179	7.62314	0.00175079	0.00083409	0.022836	0.012421	0.844444	0.650778	0.993444	2.74551	HS:NC	0.353304	0.0636908	up	19676.7	2013.46	206.413	19237.5	15005.6	2822.24	2504.79	129.372	6015.22	14755.2	7201.27	1510.5	1992.36	2820.97	11561.9	165.249	620.587	571.554	1246.1	2181.11	1498.5	970.022	1410.82	686.564	208.752	221.815	285.485	1170.87	529.251	2329.02	3178.65	3210.29	3281.5	3712.55	2962.52	3253.5
M244T428	7.29163	0.000771528	0.00656805	0.0141755	0.051187	0.786667	0.604444	0.933333	2.70239	HS:NC	0.0731416	0.0604299	up	3319.98	321.658	338.717	3872.83	4163.99	6291.66	240.903	317.554	2155.12	3202.68	2193.1	2565.74	351.862	205.378	5164.44	215.79	336.908	418.311	239.098	341.526	301.453	173.607	320.748	282.521	308.448	286.924	357.948	490.542	380.534	305.29	1211.64	1140.86	1249.38	1181.71	1084.86	1279.3
M337T464	3.35869	6.41e-05	5.62e-05	0.00315584	0.00190393	0.902222	0.777778	0.997889	2.68545	HS:NC	0.304021	0.0522743	up	5231.62	44887.9	21098.1	28176.8	19535.6	44767.1	40266.6	47763.4	14727.2	7063.36	16915.6	27780.9	46816.8	21544.6	48253.6	7314.53	8849.17	15601.8	3415.97	1643.94	1972.32	17395	16761.1	9577.99	3850.49	8098.1	14040.3	4652.67	13487.5	2803.15	14612.2	15033	13818.6	13452.6	13168.4	13263.2
M502T317	5.89435	0.000507268	0.00166522	0.0112877	0.0203836	0.826667	0.624333	0.96	2.6776	HS:NC	0.152115	0.144732	up	3742.73	872.488	197.152	4837.81	5306.8	8236.47	904.53	452.264	2647.96	3359.44	2679.54	2534.51	591.163	309.204	6572	148.948	899.421	321.396	509.031	391.636	508.402	631.963	772.511	549.185	234.016	429.061	1028.72	322.496	299.724	290.014	2038.16	1731.32	1374.44	1593.91	1437.23	1766.27
M385T35_2	0.385458	7.65e-09	1.29e-08	1.19e-05	1.1e-05	1	1	1	2.65329	HS:NC	0.0818157	0.0121221	down	538864	598223	402634	450279	471903	202327	446479	402485	422282	518351	476507	299471	542381	392056	158245	1.03966e+06	1.31804e+06	703573	1.25146e+06	1.29847e+06	1.45346e+06	906420	921895	1.06428e+06	916158	1.02583e+06	1.22272e+06	1.05963e+06	702807	1.51812e+06	800922	828806	812407	796345	817447	811032
M597T225	0.143287	0.000821061	0.00230646	0.0147381	0.0249942	0.817778	0.637667	0.946667	2.64572	HS:NC	0.206931	0.104126	down	51.0681	60.1347	52.4828	257.064	273.868	52.3541	44.3078	34.793	200.213	171.177	190.206	106.604	39.8778	59.9841	115.214	755.301	150.162	42.4319	1402.14	1981.84	1668.94	113.792	122.726	389.505	669.575	465.407	155.68	1345.06	68.1484	2598.86	679.498	632.185	586.919	714.974	613.765	513.92
M652T433	5.0073	0.000311897	0.000996702	0.00836489	0.014123	0.84	0.68	0.942222	2.63087	HS:NC	0.0688057	0.012493	up	4645.63	570.184	691.462	5038.07	5355.57	5297.56	385.143	393.785	3448.23	5118.15	3432.44	3653.48	701.704	767.6	4708.61	367.553	727.158	1257.43	310.342	356.824	317.942	352.111	331.94	590.888	292.504	465.232	798.734	822.019	1401.48	436.483	1931.01	2010.01	1936.34	1941.22	1948.84	1955.63
M403T32	0.372519	1.03e-05	3.51e-06	0.000997666	0.000280322	0.946667	0.855444	1	2.63085	HS:NC	0.0319978	0.0274496	down	251731	151669	61274.7	186270	178268	43820.1	84631.4	94625.9	168339	255080	224693	50628.1	140740	45056	42865.9	418703	223899	250953	487399	498155	544568	231415	237496	305614	370910	296387	220430	422348	259641	546426	254307	264261	259000	273615	259435	272208
M276T254	6.95769	0.00113229	0.000140358	0.0176486	0.00358642	0.884444	0.757667	0.982222	2.62437	HS:NC	0.106529	0.0723655	up	8946.89	607.633	599.204	5389.95	6282.66	630.185	677.842	356.748	5009.92	6599.43	5293.26	481.396	557.2	443.194	666.013	344.648	352.4	584.582	457.178	511.099	517.876	242.712	286.738	305.685	263.581	279.449	318.493	373.712	714.042	562.126	1459.09	1681.24	1436.46	1407.32	1712.76	1499.28
M280T231	0.388702	1.1e-05	1.29e-08	0.00103169	1.1e-05	1	1	1	2.62258	HS:NC	0.314106	0.0660671	down	1051.51	3347.86	6359.17	2284.61	2439.55	4025.62	6110.08	5008.41	2890.49	648.405	2949.22	5196.11	3707.2	5814.63	3349.06	9908	6567.43	7299.41	10737.1	10018.3	15583.5	6619.54	7359.65	9912.36	13079.5	9478.42	6891.35	10356.8	7419.41	10733.8	6451.27	6308.07	5897.34	6280.35	7400.51	6386.49
M831T37	0.388655	7.61e-07	5.16e-08	0.000201025	1.79e-05	0.991111	0.955556	1	2.61995	HS:NC	0.1702	0.169825	down	1887.73	3830.45	3550.42	2854.98	2811.88	1345.73	3945	3183.98	2437.02	2863.67	4166.4	689.153	4333.57	2380.59	1510.31	5762.09	7584.5	3949.69	8848.53	7899.54	8171.88	6303.31	6680.99	5774.89	7252.79	7533.9	10249.1	7289.36	5371.58	8854.7	4229.98	4984.6	4326.11	5676.96	4925.46	6014.48
M448T185	0.360611	2.41e-05	1.25e-06	0.00171939	0.000149951	0.96	0.886556	1	2.61836	HS:NC	0.23375	0.185861	down	4489.05	1962.56	1351.67	1499.58	1443.36	218.799	1647.26	1700.46	3293.08	2852.62	2955.35	954.637	3060.41	1340.79	688.752	3189.67	5340.98	5498.05	6823.15	4973.86	8839.08	3103.41	2956.1	5679.66	3510.45	5391.74	8760	5999.97	4104.85	7519.28	5410.05	4420.19	3879.8	2715.36	4941.44	4370.39
M219T414	3.90481	6.28e-05	1.55e-05	0.0031365	0.000749582	0.924444	0.782222	1	2.6182	HS:NC	0.206857	0.152794	up	6978.2	3710.01	1860.8	6370.49	7090.08	9126.94	2170.91	2512.29	2956.87	3793.98	4102.35	4631.65	3466.18	426.624	13872.3	702.318	1300.98	1488.81	2006.1	1809.72	1457.12	882.597	1498.74	730.409	528.313	1091.91	832.077	1183.59	1335.1	1864.96	2010.69	3090.83	2033.75	2360.08	2030.85	2256.12
M347T400	2.88396	4.22e-07	3.87e-07	0.00018375	6.58e-05	0.973333	0.913222	1	2.59167	HS:NC	0.107142	0.0840279	up	4583.5	1967.48	2656.49	6002.32	5846.38	8035.31	2436.37	2722.65	3334.77	5622.72	4542.39	4042.58	2480.29	1816.27	6975.03	1079.64	2410.61	2639.09	1367.83	1238.66	1081.95	1245.13	1099.42	1688.17	1199.22	1213.59	1552.06	1229.98	1745.16	1076.82	2389.77	2449.63	1920.14	2582.82	2206.86	2337.59
M545T494	5.31407	0.000407316	0.000577781	0.00972706	0.00956356	0.853333	0.704333	0.96	2.5718	HS:NC	0.201802	0.171703	up	3456.73	530.082	395.523	5434.91	5452.2	6075.35	675.353	582.147	1539.35	3854.24	1163.57	2723.38	546.889	628.365	7167.78	555.072	670.378	203.796	756.983	673.526	548.77	459.43	402.423	504.32	424.536	336.136	341.23	877.529	430.274	385.292	1509.32	2003.16	1236.78	1200.67	1329.79	1534.75
M457T267	0.418138	0.000113641	1.25e-06	0.00433783	0.000149951	0.96	0.871111	1	2.57175	HS:NC	0.0770233	0.0522339	down	1091.93	1402.98	8598.32	4393.75	4407.06	7019.06	5935.56	6154.97	2349.62	1449.23	2248.76	7838.07	1158.57	9194.18	7721.39	11049.2	9236.36	9953.61	15065.3	15129.1	15438.7	10119.7	10031.7	8374.33	9706.71	9341.58	4518.18	12080.1	11229.3	18439.3	9359.34	7767.93	8524.67	8252.67	8692.32	8411.11
M186T433	4.38421	0.000230007	0.000323458	0.00699703	0.00659037	0.866667	0.724444	0.971222	2.5662	HS:NC	0.0661797	0.0412178	up	5976.04	687.135	1204.23	7103.34	7075.15	6836.79	914.164	1062.66	4836.75	5983.87	4485.54	4435.4	815.371	938.785	6890.45	403.952	1374.1	661.524	549.925	718.604	647.594	1917.01	936.199	887.96	524.667	873.941	1546.81	880.547	904.606	685.976	2226.22	2376.18	2387.73	2400.55	2548.59	2309.95
M338T466	2.8717	7.3e-06	2.65e-05	0.000822498	0.00110836	0.915556	0.793222	0.995556	2.54749	HS:NC	0.438981	0.224694	up	2242.98	6956.61	4506.26	4485.59	3551.26	5426.07	6070.52	7741.77	2682.19	1027.17	3969.95	6664.08	7088.05	3905.26	8487.31	1594.47	1717.62	1318.48	1819.98	1437.21	780.817	3427.85	3089.7	902.976	1119	1603.99	3648.79	1583.67	937.209	1067.28	2370.88	3188.69	1872.07	2080.45	3568.85	2637.94
M257T418	5.24784	0.000580657	0.00230646	0.0122178	0.0249942	0.817778	0.622	0.96	2.54075	HS:NC	0.147604	0.14881	up	2753.99	819.964	502.997	6449.57	5885.53	7532.37	549.381	516.98	3120.05	2760.34	2537.85	2833.11	744.993	418.538	7116.84	508.753	675.53	838.097	444.424	735.862	480.519	447.797	441.524	565.481	445.716	542.659	605.562	438.448	730.618	586.797	1180.65	2004.14	1458.05	1752.04	1653.38	1581.35
M696T34	0.425844	7.87e-07	2.58e-08	0.000201025	1.51e-05	0.995556	0.973333	1	2.52886	HS:NC	0.226526	0.225567	down	14696	13258.6	8210.39	4302.17	8908.14	4193.6	6505.76	9667.21	7954.33	14939.9	15025.7	5230.62	8672.86	7047.19	4085.1	18457.4	18767	20960.3	17387.3	33449.7	19247.9	17950.3	21199.2	22131.4	17939.8	23490.3	20215.2	15002.2	22657.2	22755.5	8788.14	14331.9	13242.6	18596.1	10417.7	12392.7
M187T340	3.82404	0.000112378	7.12e-05	0.00430719	0.00219789	0.897778	0.764222	0.986667	2.52822	HS:NC	0.0281299	0.0257819	up	11729.2	3871.25	4333	19616.4	18741.1	35630.1	4353.97	4386.01	11454.9	11558	11501.7	16247.6	3380.82	3947.14	34440.7	2036.63	6735.63	3119.56	2444.98	2309.9	2341.23	4306.08	4405.32	3856.75	2095.64	3632.29	6234.04	2680.13	2830.1	2014.97	7391.1	6904.25	7524.67	7477.82	7319.5	7288.08
M417T240	0.429375	0.000176682	8.82e-06	0.00587868	0.000512276	0.933333	0.833222	1	2.52669	HS:NC	0.13043	0.0641287	down	330.316	1210.32	4142.3	1711.31	1612.6	2520.76	3106.38	3347.9	1135.98	312.598	1279.59	3192.6	904.74	3919.91	2593.28	3836.27	3887.77	6358.02	5603.33	5167.42	5318.26	5417.45	5822.15	3634.04	2944.4	3502.44	3500.88	6963.24	5301.28	5687.66	4548.6	4271.33	4477.32	5178.5	4223.73	4454.99
M224T237	3.43654	3.43e-05	8.82e-06	0.00215433	0.000512276	0.933333	0.842111	0.995778	2.5242	HS:NC	0.18484	0.146103	up	4543.68	1761.46	1314.65	6043.88	6005.37	9118.24	1331.97	1298.04	2816.95	4555.42	3058.89	4507.47	2024.44	1681.4	9507.04	875.979	1711.86	1261.38	949.512	934.398	1051.38	1325.7	1396.44	949.278	684.725	1250.49	1628.11	594.12	1641.21	1079.37	1692.41	1706.73	1871.59	1643.21	2345.02	1445.14
M386T35	0.415046	4.07e-08	1.29e-08	3.17e-05	1.1e-05	1	1	1	2.51598	HS:NC	0.146554	2.22e-07	down	194808	174599	130806	141343	149504	55334.2	143759	134620	123836	153406	137112	93340.1	171801	112514	54611.2	335118	380530	221821	387241	404979	409097	245940	276504	284081	243919	280985	296206	308197	221937	453259	243991	243991	243991	243991	243991	243991
M419T42	0.391344	3.48e-05	1.79e-06	0.00215433	0.000190461	0.955556	0.877667	1	2.51392	HS:NC	0.232577	0.199982	down	2623.62	4156.26	5143.1	2079.71	1484.21	686.909	4073.96	5628.77	2169.72	2310.72	2521.33	2368.74	3413.15	4877.09	473.604	7963.78	4110.56	11657.3	7447.85	8334.72	6287.47	6836.84	5889.57	5907.98	7762.54	4728.68	4257.92	8038.32	11821.9	11415.3	5247.68	5140.75	4073.69	7620.05	4442.81	5590.98
M379T32	0.426098	5.45e-07	1.29e-08	0.000196126	1.1e-05	1	1	1	2.5115	HS:NC	0.0501134	2.79e-07	down	105974	103685	63078.6	87335.8	86287.2	33800.8	64168.8	67905.6	85024.4	109202	91346.3	37326	80677	37767.2	30023.6	180488	178151	116381	200521	202187	223479	142434	138135	186958	173777	167871	172093	146657	119711	194238	124548	124547	124548	124547	124548	124547
M174T253	0.436372	0.000654408	2.51e-06	0.0128706	0.00023052	0.951111	0.864333	1	2.51049	HS:NC	0.0924574	0.0688404	down	3847.21	53128.6	77089	15404.4	18004.7	34299.4	75705.7	76846.4	17024.5	2949.37	19163.9	43691	59879.3	70006.3	33985.1	102890	80950.3	74951.9	113202	114604	114234	69066.1	77349.2	95547.9	105715	86745.2	79233.2	86782.4	63560.5	112491	73617.2	58238.3	64776.6	66071.2	62091	62186.6
M259T142	0.399687	0.000225772	2.04e-05	0.00694743	0.000935674	0.92	0.811	0.995556	2.50675	HS:NC	0.220807	0.182151	down	1770.35	5544.33	7498.67	1465.07	1657.8	483.628	5673.72	6654.89	2220.4	1856.56	2064.61	3250.36	4677.99	7763.3	449.821	9664	3538.39	15901.4	7807.02	9337.57	6382.24	8827.92	8856.19	9040.92	7087.15	7619.03	3998.74	10721.5	15617.1	8283.26	7078.42	8212.15	5675.88	4571.34	6961.03	6610.58
M505T36	0.429525	1.39e-09	1.29e-08	4.33e-06	1.1e-05	1	1	1	2.48235	HS:NC	0.105417	0.0893656	down	48471.2	47901.8	37394.4	37893	36854.6	21327.6	39530.7	42273.3	39983.2	49012.5	44932.2	30416.2	45653	36868	19489	80497.9	111128	51279.7	103951	94817.5	92516.6	79017	87499.4	94491	90155.9	102684	114027	77794.7	52382.3	113433	80496.8	62026.1	66618	60119.2	68759.5	67539.4
M144T433	3.36787	3.88e-05	8.82e-06	0.00224844	0.000512276	0.933333	0.817778	0.995556	2.47366	HS:NC	0.266858	0.255826	up	2547.69	432.416	443.726	1849.39	1909.82	2131.91	393.587	502.477	1407.42	1738.45	1249.47	1388.73	572.785	606.101	2264.23	323.987	496.957	331.252	337.704	405.864	310.728	464.919	353.616	381.333	352.872	510.72	369.37	266.221	561.23	304.879	1079.18	931.957	859.598	707.979	779.362	866.998
M235T417	4.92317	0.000965866	0.00315538	0.0162168	0.0316961	0.808889	0.626667	0.957889	2.47141	HS:NC	0.128326	2.12e-07	up	8308.99	2614.41	826.642	7847.69	11544.3	19856.9	477.625	1835.33	9276.06	9583.74	5993.92	7028.35	2982.59	927.472	11067.6	708.283	869.927	1055.34	1799.94	1559.7	1857.47	1135.04	798.113	1458.29	2643.61	1437.79	1240.26	1274.77	1120.29	1388.14	3279.65	3279.65	3279.65	3279.65	3279.65	3279.65
M889T36	0.433278	7.19e-10	2.58e-08	3.36e-06	1.51e-05	0.995556	0.973333	1	2.46646	HS:NC	0.188023	3.18e-07	down	11694.2	14536.1	11833.4	12730.6	12254.6	7017.81	10761.1	10378.5	10616	11761.8	11215.6	6825.83	10251.7	8421.03	7719.75	23120.2	29954.1	16009.4	34800	32791.1	28851.8	22936.5	22661.8	21484.2	20688	23161.3	26259.6	18406.1	13420.7	30158.9	19127.7	19127.7	19127.7	19127.7	19127.7	19127.7
M578T199	0.340279	0.000608573	8.98e-05	0.0124707	0.00259172	0.893333	0.766556	0.977778	2.45246	HS:NC	0.172048	0.133968	down	669.759	862.882	859.119	346.465	535.878	18.8606	997.378	593.279	408.961	512.732	548.343	320.535	167.909	474.595	357.719	2905.72	977.288	586.723	2596.42	2040.97	1836.2	983.084	599.986	1544.73	2613.73	1175.3	602.372	1355.93	470.113	2264.75	995.105	921.937	1115.46	1013.15	693.678	986.819
M850T36	0.438708	2.42e-09	5.16e-08	5.29e-06	1.79e-05	0.991111	0.96	1	2.44626	HS:NC	0.16155	0.141272	down	4355.66	7514.13	3586.91	4206.74	3375.21	4189.29	5744.69	7390.3	5367.14	6045.32	4633.45	4046.05	6573.63	4660.93	3242.48	10003.1	13047.5	6756.44	11660	12464.1	15850.9	8673.24	8768.06	12638.9	9267.91	10843.5	14008.9	11975.3	8086.14	16757.5	6470.89	8731.8	7550.2	10229.5	8349.38	7609.64
M879T42	0.369175	4.66e-05	0.000323458	0.00253491	0.00659037	0.866667	0.726556	0.971222	2.44265	HS:NC	0.157579	1.76e-07	down	2512.64	4877.51	1713.79	1626.42	2103.8	1184.76	4676.22	5671.2	5313.42	5155.59	5799.47	3470.93	8059.18	3394.35	1028.29	9891.75	4856.92	3179.73	11894.7	12710.8	17484.7	4720.32	5311.34	13033.3	17264.2	13989.8	9934.41	10471.1	4992.54	13545.2	6594.38	6594.38	6594.38	6594.38	6594.38	6594.38
M305T115	0.349384	0.000382288	0.00039405	0.00938361	0.0073703	0.862222	0.706667	0.971222	2.44264	HS:NC	0.361588	3.89e-06	down	3569.27	22352.2	13692.9	5453.18	3174.15	2202.17	21608.7	17372.6	5155.58	2711.11	7025.97	13968.4	21516.8	33326.1	8718.65	73852.3	70951.1	5665.63	33852.4	35659.3	19056.3	19972.5	17719.7	23971	27386	51486.6	30775.1	33919.4	11635.4	64578.3	23923.4	23923.2	23923.5	23923.3	23923.3	23923.3
M397T213	0.449915	1.49e-06	5.8e-07	0.000296055	9.36e-05	0.968889	0.893333	1	2.43808	HS:NC	0.178811	0.123556	down	2692.39	1950.58	1078.01	897.34	1136.18	461.111	1088.09	1047.73	1553.55	1569.82	1562.56	683.505	1620.64	1597.94	751.12	2592.16	3934.08	2408.46	3109	2669.09	2492.77	2957.88	2604.02	2933.95	2003.5	3423.69	3987.64	2814.27	3223.59	2610.95	2204.69	2340.85	2193.39	1501.88	2012.03	2165.71
M379T230	0.417027	1.99e-06	1.55e-07	0.000371744	3.37e-05	0.982222	0.92	1	2.43274	HS:NC	0.240182	1.28e-07	down	371.424	922.925	966.631	327.373	316.789	664.769	918.254	688.934	317.4	339.236	347.356	797.981	768.313	893.255	788.325	1265.87	1024.89	1421.04	1912.93	1954.8	2417.02	1040.89	1013.77	1289.51	1108.9	1235.07	822.787	1997.09	1459.01	2646.37	993.775	993.775	993.775	993.775	993.775	993.775
M852T36	0.428509	4.72e-08	1.55e-07	3.4e-05	3.37e-05	0.982222	0.939667	1	2.431	HS:NC	0.103858	0.0981834	down	5882.78	6729.06	7356.33	4806.19	3445.53	2815.29	6424.09	5715.36	5154.19	4078.77	5518.43	5264.92	7746.26	6580.04	2433.01	11785.3	15222.9	6869.94	15374.9	15263.1	16020.6	10392.8	10807.5	11992.5	9934.19	12926.2	16711.2	10636.3	6954.47	15685.7	7883.02	9279.39	9323.38	9578.67	7213.58	9557.64
M271T407	4.2083	0.000471361	0.00987482	0.0107717	0.0678042	0.773333	0.593222	0.92	2.42801	HS:NC	0.0943054	1.21e-07	up	5625.48	1092.58	824.658	6984.53	6390.59	9079.07	915.511	954.017	3238.65	5169.11	3209.91	4175.33	963.728	880.804	9664.46	1081.38	1498.28	371.477	954.897	983.767	721.798	1039.53	552.406	487.026	1146.74	1072.49	937.025	831.069	1074.19	1307.85	2072.73	2072.73	2072.73	2072.73	2072.73	2072.73
M363T32	2.6107	0.000155156	1.55e-05	0.00535431	0.000749582	0.924444	0.828778	1	2.42499	HS:NC	0.137718	0.105056	up	1494.3	5423.73	1625.9	1595	2411.66	4884.67	2328.19	2435.7	1827.98	1558.57	2058.28	3093.66	4539.67	1845.79	3506.88	941.355	1331.6	1717.06	446.896	508.009	114.182	1887.38	1077.95	1293.27	1032.44	1200.8	1065.08	671.861	2067.21	207.791	1885.92	2303.32	2070.57	2488.99	2350.35	2118.09
M449T321	2.70898	4.8e-06	4.81e-06	0.000606081	0.000345971	0.942222	0.833222	1	2.42427	HS:NC	0.221621	3.9e-07	up	3630.92	2135.41	1835.41	4347.58	3427.53	8852.13	2102.88	2416.84	3499.43	2830.37	2675.07	3524.96	1509.89	1441.94	5901.73	1020.8	2646.13	635.097	1188.71	712.884	1225.94	1457.81	1106.6	1424.49	613.182	1314.26	2225.94	729.372	745.381	1459.29	1403.34	1403.34	1403.35	1403.34	1403.34	1403.34
M183T277	2.67175	0.000191638	0.00039405	0.00622291	0.0073703	0.862222	0.731	0.962333	2.41977	HS:NC	0.348227	0.20907	up	2703.15	2857.87	2218.33	3677.24	7799.97	841.939	5212.3	5072.71	5458.12	4444.72	4858.57	1513.03	1530.05	2037.92	1685.39	272.465	1850.91	2974.52	1770.34	1988.92	1489.86	968.24	2424.49	647.446	608.842	489.188	771.051	887.81	1085.43	1200.18	2052.75	3756.9	2838.22	1937.12	2778.39	2628.19
M880T151	0.426439	0.000189957	1.79e-06	0.00618983	0.000190461	0.955556	0.868778	1	2.41605	HS:NC	0.195348	0.162076	down	3918.8	7377.74	5564.11	3660.44	4031.85	504.487	6272.67	10133.8	4840.26	4248.91	4220.7	3863.84	8007.93	3801.05	828.332	12981.5	7314.47	8175.71	13745.9	14572.8	13669.5	9530.7	9751.96	8404.78	11289.3	10489.2	7805.1	13475.8	8195.43	17737.6	8106.25	7040.92	6409.63	10508.5	8147.53	7741.81
M471T203	0.426369	0.00049596	2.51e-06	0.0111515	0.00023052	0.951111	0.875556	1	2.41599	HS:NC	0.224525	0.194524	down	395.933	271.377	470.549	209.047	145.076	49.2772	324.634	491.26	240.964	533.851	427.946	234.936	424.808	579.956	22.894	1111.39	506.628	498.664	984.941	888.608	1043.47	530.968	434.599	703.917	984.218	808.003	837.602	664.509	535.721	777.412	602.114	725.753	516.657	447.532	425.335	447.193
M295T412	4.34039	0.000631379	0.00570351	0.0126853	0.0465032	0.791111	0.608889	0.935667	2.41347	HS:NC	0.10936	0.106208	up	2281.12	486.358	367.008	3050.43	2656.59	4190.49	306.32	419.087	1620.01	1879.73	1553.22	2036.91	428.685	332.755	3915.76	275.803	476.819	406.242	406.178	348.04	461.195	380.935	310.761	334.701	273.857	439.585	525.225	437.563	468.012	335.771	1168.17	849.908	922.168	1111.91	909.935	1010.21
M242T146	2.50092	3.27e-06	8.64e-07	0.000456627	0.00012058	0.964444	0.895444	1	2.41096	HS:NC	0.14367	0.140363	up	3509.55	13580.9	6149.03	4019.39	6348.66	7939.57	7134.34	8252.94	5766.39	5993.07	6428.7	7685.95	16221.8	11844.2	8678.57	3098.99	2663.56	5965.57	1657.21	1960.43	1482.9	3092.91	3485.16	5881.7	3312.6	3384.54	2883.86	2304.88	5340.74	1288.69	6066.49	5797.2	7771.95	8022.18	5851.98	6551.05
M404T33	0.417921	1.33e-05	1.25e-06	0.00120114	0.000149951	0.96	0.882111	1	2.41074	HS:NC	0.0478097	1.04e-07	down	85563.7	53588.2	31717	59499.1	59694.8	13969.4	34821.3	33328.2	47920.4	66934.6	57777.3	17388.2	45878.8	19498.1	14661.5	129370	75281.8	84820.6	152757	150582	149214	72950.3	71470.5	81037.7	91465.6	77694.3	62061.5	109768	76277.2	152000	79620.4	79620.4	79620.4	79620.3	79620.4	79620.4
M217T441	0.204923	0.00526372	0.00656805	0.0432677	0.051187	0.786667	0.586667	0.933333	2.40898	HS:NC	0.150867	0.0957885	down	250.901	2511.17	356.863	167.792	207.665	257.268	1101.58	1003.44	733.766	276.637	1187.52	248.512	2483.05	378.529	328.918	8431.87	431.786	163.503	6171.29	6220.21	5692.74	571.839	346.065	4220.41	7794.29	4855.63	541.676	4282.14	372.783	5991.32	2502.15	2196.2	2607.95	2152.22	2737.85	2113.82
M251T542	3.40308	0.000137769	0.00039405	0.0050133	0.0073703	0.862222	0.719778	0.977778	2.40454	HS:NC	0.296815	0.274927	up	7659.33	2334.5	2261.56	10689.4	7519.73	12642.1	2728.77	2492.85	5354.08	7439.74	2646.57	8020.97	1900.35	1440.71	14988.2	1528.38	2743.51	1538.4	1485.93	1781.25	822.591	1979.94	3204.49	1634.18	1020.58	1320.76	2081.34	901.073	2772.61	1666.5	3226.55	1808.22	3574.36	2972.47	2837.67	4498.03
M311T31	0.433478	7.77e-06	1.55e-07	0.000830301	3.37e-05	0.982222	0.937778	1	2.39897	HS:NC	0.0853969	0.0809001	down	159692	127159	61471.1	101321	113086	38551.3	88718.6	74221.2	118775	151695	134536	41075.7	114743	51431.6	29097.1	246783	162753	167718	264625	276256	283362	134655	156272	204938	268484	201852	170825	240931	154624	308469	142219	178207	155016	166056	172145	142590
M506T36	0.446568	3.49e-08	1.29e-08	3.17e-05	1.1e-05	1	1	1	2.39765	HS:NC	0.100937	0.100311	down	12854.8	14279.2	14532.6	11408.9	12500.8	7172.03	15264.4	13327	14293.4	14574.5	14252.4	9812.1	12863.3	9557.48	4443.06	22850.9	34894.6	15928.7	33117.3	29421.9	27091	23631.9	27702.6	27109.4	26497.7	30442	35888	23854.9	17017.1	30169.9	23826.7	19189.5	20561.7	18768.5	20189	20552.4
M174T230	0.459505	0.000590349	5.16e-08	0.0122918	1.79e-05	0.991111	0.96	1	2.39483	HS:NC	0.0229073	0.0229116	down	12790	166759	190076	57947.6	55393.2	113097	203016	184058	66519.3	12368.4	61516.8	150860	166545	188973	99062.5	270289	219706	224039	302794	283938	302519	194711	220611	249692	283042	224642	195564	266178	223877	301100	183516	189095	174289	186080	182927	183417
M276T420	5.56965	0.0021527	0.0891948	0.0257443	0.271621	0.684444	0.464333	0.871111	2.3921	HS:NC	0.0460476	0.0415978	up	3754.22	485.695	494.693	5933.98	6132.06	8582.74	536.809	403.264	2546.57	4856.67	2682.09	3845.18	463.436	474.36	8404.87	404.567	565.841	798.659	612.913	650.794	716.798	711.624	609.361	440.621	348.152	474.753	703.233	677.738	580.268	609.48	1657.71	1823.21	1846.92	1726.24	1727.39	1730.63
M405T32	0.46653	5.1e-06	2.58e-08	0.000635592	1.51e-05	0.995556	0.973333	1	2.38453	HS:NC	0.0474349	0.0439767	down	70674.5	53331.8	28890.9	51308.1	59415.1	19337.6	33599.8	34137.8	49451.9	79428.3	62663.3	24472.8	56713.8	21917.4	20481.3	86299.6	97300.8	78704.6	108150	111350	117902	88057.5	85928	85871.5	83581.2	84174.3	99128.1	97735.5	81074.6	121928	72211.5	73007.6	74821.9	74972.6	73577.8	79446.1
M246T291	2.43424	0.000845158	0.00315538	0.0148924	0.0316961	0.808889	0.657778	0.946667	2.37877	HS:NC	0.125672	0.00410146	up	15674.9	67917.9	12402.9	19476.5	16811.6	18260.8	37951.7	33569.7	26308.5	13946	27683.7	16555.6	65424.4	13643.2	21880.1	3306.48	26846.5	15483.6	2543.89	2483.99	1873	18813.6	19986.3	11472.2	2327.5	11398.1	24367.1	7035.63	16965.1	2503.14	14933.6	14950.5	14786.2	15004.4	14910.7	14916
M420T32	0.434999	2.82e-05	4.81e-06	0.00187089	0.000345971	0.942222	0.846556	1	2.3782	HS:NC	0.0861458	0.0817557	down	32401.8	25428.2	9711.13	21852.9	20598.2	6380.29	14497.3	14226.7	23961.8	36744	27736	5928.61	20590.3	8461.86	6717.47	49561.1	32372.5	28751.3	61660.8	55148.4	59444.9	26986	29835.7	38647.6	42607.3	38368.3	30771.9	51281.6	30097.3	57194.5	33858.2	34604.8	30661.6	35910.6	27205.4	32952.6
M891T36	0.449309	2.83e-09	9.03e-08	5.29e-06	2.41e-05	0.986667	0.946667	1	2.37288	HS:NC	0.110633	0.11117	down	7631.33	9412.51	7770.53	7466.46	6638.86	5485.42	9758.37	6717.58	6914.21	8086.44	7826.58	3779.55	9305.22	6146.58	5073.47	15704	17206.8	9774.7	21225.9	20050.9	19612.5	14753.4	12636	14415.9	15983.5	17352.2	17069.2	15650.1	8572.7	20390.2	16398.7	11024.4	12910.5	13044.5	13174.9	12851.8
M346T59	0.445009	6.34e-05	8.64e-07	0.0031365	0.00012058	0.964444	0.875556	1	2.36407	HS:NC	0.0595979	0.0394706	down	93422.2	128412	197406	72468.2	65763.4	26852.8	197793	196443	100969	84610	93609.8	109264	127508	195909	23553.4	264782	145938	288729	295766	321150	342585	229448	243630	206229	255235	201311	141332	301388	286445	327604	186221	182697	178016	196595	172099	188662
M541T77	0.350566	9.34e-05	0.000215063	0.00388052	0.00484643	0.875556	0.746667	0.973333	2.3636	HS:NC	0.576906	0.246528	down	3358.75	1214.37	1061.42	918.769	1194.4	1254.88	816.547	889.575	2617.42	4752.68	2528.01	1102.5	1673.71	1255.62	647.619	7674.49	2204.12	2214.5	6010.9	7302.85	6496.61	1451.79	1938.17	3907.39	2339.38	7417.39	2027.71	9922.63	2842.99	8379.01	3307.87	1627.23	4075.6	2728.61	2621.18	2572.88
M305T55	0.392961	0.000195816	7.12e-05	0.00631472	0.00219789	0.897778	0.782222	0.991111	2.3591	HS:NC	0.254579	0.198049	down	4134.67	14081.2	17481.5	5014.6	3576.13	3753.95	16673.5	15139.8	7403.85	1352.27	5171.36	9427.1	12434.4	19368.6	4498.71	31367.2	29533	6525.94	31050.6	25983.5	25619.7	17066.2	19012.7	34097.6	37273.4	31150.8	24979.5	16042.4	6303.98	19020.1	10664.9	21510.8	21664.2	17478.1	20055.9	19242.2
M175T230	0.471265	0.00020077	3.87e-07	0.00643819	6.58e-05	0.973333	0.913222	1	2.35218	HS:NC	0.0440585	0.0410551	down	1688.2	10562.6	12269.6	3665.85	4001.81	7758.13	14739.3	12102.2	4168.08	1487.03	3797.27	10750.2	10105.4	13272.5	6807.5	16122.9	14855.8	14694.7	22727.2	18320.1	20887.6	13029.7	14959.8	15986.3	18018	14728.3	12603.6	17827.8	14880.9	18997.9	11347.4	11851.1	12028.4	12362.9	12684.8	11800.8
M256T32	2.40262	1.07e-05	2.51e-06	0.00101688	0.00023052	0.951111	0.866667	1	2.35063	HS:NC	0.205917	0.132521	up	61520.8	122445	89624.5	93187.6	126248	270970	192673	105957	155943	129659	76755.9	121365	190465	281604	142879	77417.4	78148.2	26960.9	71209	52860.4	92402.3	58585.9	54678.7	15858.4	72474.7	50669.7	78394.3	56978.8	59774.2	53146.9	106967	113631	71721.1	110954	113639	100141
M217T420	3.67175	0.000998192	0.00754354	0.0164931	0.0562129	0.782222	0.582222	0.937778	2.34824	HS:NC	0.280437	0.226129	up	4351.63	9284.47	576.308	5664.36	6179.4	9704.16	690.949	1041.68	2576.53	3566.98	3987.76	4310.65	7876.7	666.502	7963.45	316.18	935.832	1423.71	901.846	852.088	938.248	1345.66	1355.49	603.405	4723.95	658.427	750.617	1538.02	986.771	1309.79	2712.7	2743.42	1423.16	2329.53	1576.92	2573.91
M230T148	0.481636	5.44e-07	1.18e-05	0.000196126	0.000640053	0.928889	0.822222	1	2.34815	HS:NC	0.13974	2.49e-07	down	29587.2	66208.6	27838.6	28229.6	29371.9	22251.8	36262.6	40430.4	24490.7	20411	32229.1	24361.3	67718.7	45278.3	19636.6	68706.4	65834.3	61602.7	79566	86548.7	65427.1	82629	88522	87499.2	54180.1	53344.6	88646.4	62763.4	56976.7	65586.6	46651.1	46651	46651	46651.1	46651	46651
M304T115	0.381139	0.000425628	0.000215063	0.00997612	0.00484643	0.875556	0.733333	0.982222	2.34723	HS:NC	0.110855	0.0582132	down	14224	108071	116087	26178.6	27099.3	14620.3	103539	105119	52693.5	22283.9	62364.5	77146.5	142975	113510	36492.7	292281	245618	33369.3	218176	184548	192053	81668.8	109746	226875	274268	295162	160072	116678	54166	197819	101045	96960.2	103129	94275.9	106543	88994.3
M892T36	0.459139	9.41e-09	3.87e-07	1.19e-05	6.58e-05	0.973333	0.911111	1	2.34682	HS:NC	0.16091	3.36e-07	down	12140.2	17294	15472.2	11111.7	12094	9814.98	15670.6	13976.9	13709.4	12128.1	11674.4	10028.3	13455	13825.6	10400.9	21652.2	33951.9	15381.1	36179	32374.1	35282.3	25031.9	26776.3	27807	25337	29795.9	35560.3	24200.7	14805.6	35773	21606.5	21606.5	21606.5	21606.5	21606.5	21606.5
M390T61	0.444086	3.92e-05	2.51e-06	0.00224879	0.00023052	0.951111	0.873222	1	2.34563	HS:NC	0.181699	0.191385	down	32597.5	38109.6	63658.2	28631.9	28184.8	6575.03	59007.4	57140.1	30911.7	31302.5	32627.8	32578.3	37126.3	52170.3	10112.1	76577.2	60863.3	101677	98130.1	91178.7	93904.8	85207.9	88459.5	54260.6	66774.9	55277.6	51756.1	95102.4	88999.5	109463	49350.3	47979.3	50322.4	55623	48782.2	53144.5
M401T231_2	0.448019	3.47e-05	1.55e-05	0.00215433	0.000749582	0.924444	0.788556	0.991111	2.33802	HS:NC	0.296192	0.0941987	down	668.497	714.623	1132.21	1646.67	1277.59	1126.83	713.046	246.362	1420.88	327.941	1574.98	803.047	652.393	417.998	668.559	2324.84	1846.81	1479.36	2149.85	2970.28	3740.67	1158.28	1329.23	1882.74	2062.41	1656.1	1213.38	2158.49	1191.45	2726.86	1136.34	1360.98	1008.11	1077.64	1282.54	1165.21
M480T198	0.432647	2.89e-06	1.25e-06	0.000421824	0.000149951	0.96	0.897778	1	2.33628	HS:NC	0.127384	0.0279962	down	19005.3	19108.1	12486.5	14172.8	12986.7	5368.17	14714.4	14428	15642.2	15930.3	15946.5	4638.99	16344.9	12040.8	6185.26	36799.3	28319.8	18165.9	42869.9	42264.7	40668.5	18885.8	21246.9	27011.5	34136.7	29704	27478.1	29500.2	15764.6	47140.8	20677.4	20592.3	21713.4	20936.7	19580.6	20737
M392T42	0.429286	0.000177265	6.55e-06	0.00587868	0.000428353	0.937778	0.842111	1	2.33328	HS:NC	0.190716	0.132279	down	1094.38	1388.84	2126.77	918.925	895.949	281.769	1614.34	2426.17	1393.2	814.736	825.401	791.342	1360.41	1247.98	126.166	2060.24	1438.56	3509.65	2634.95	3824.87	3310.7	2900.89	1813.62	1803.98	2408.79	2049.65	1786.11	2474.86	4255.42	4042.06	2221.39	1618.21	2484.52	1916.25	2037.13	2356.57
M312T117	0.296774	0.000992223	0.00140812	0.0164931	0.0181388	0.831111	0.666667	0.964444	2.33272	HS:NC	0.297834	0.219369	down	1684.77	3114.73	959.743	835.054	477.897	933.566	659.045	1096.19	1657.33	469.61	1517.56	1340.42	2295.94	1317.36	785.816	4604.71	4602.89	7979.21	1045.98	1742.55	858.941	4483.13	3829.18	6283.22	8618.22	10342.1	4976.08	2248.26	2466.05	430.057	4671.01	4522.97	3949.05	6554.76	3268.52	3788.84
M231T148	0.464174	1.16e-07	5.16e-08	7.25e-05	1.79e-05	0.991111	0.96	1	2.32778	HS:NC	0.242632	0.171417	down	2541.81	5262.08	4245.78	2999.63	3508.36	2521.57	6493.23	6584.77	4009.39	2965.89	3550.04	3453.15	5401.57	5500.15	2130.08	7263.47	10072.3	8758.67	9064.91	8942.22	9949.66	8103.71	8795.72	9391.26	13924.5	7489.72	8058.82	7553.99	5974.35	8433.8	7248.53	7547.56	7477.28	11207	6757.08	7697.54
M302T42	0.46247	0.00360244	0.000140358	0.0341338	0.00358642	0.884444	0.744333	0.973333	2.32694	HS:NC	0.12624	0.0201455	down	173275	322390	596664	126793	127156	40360.9	466827	475091	206329	182479	223976	333467	323618	3355.46	52880.2	666977	300488	636830	607516	586362	592965	477559	461281	410257	528309	403679	299047	583214	692294	655706	414797	423599	405718	433618	410277	417373
M246T296_3	2.69381	0.0010061	0.00196295	0.016536	0.0225522	0.822222	0.648889	0.942222	2.32675	HS:NC	0.232172	3.15e-07	up	14031.4	52141.6	11108.4	21272.6	39784.1	79447.5	44124.6	51780.7	11389.6	24467.8	8118.9	24097.7	70607.2	12487.8	34176	4447.03	1663.78	11986.7	4184.83	5211.04	8775.62	2464.34	25696.4	23184.8	8296.19	22705.5	37030.9	9230.67	15932.8	4441.88	12142.8	12142.8	12142.8	12142.8	12142.8	12142.8
M540T494	0.286288	0.000255693	0.000478141	0.00740322	0.00837373	0.857778	0.697778	0.977778	2.32392	HS:NC	0.219767	0.145637	down	358.106	100.454	246.131	390.774	341.091	172.251	310.573	272.069	305.383	350.442	508.495	274.414	67.4341	221.428	163.462	722.11	836.118	180.562	1752.34	2279.47	1998.18	455.85	354.632	695.683	298.945	632.441	633.286	1322.6	222.558	1875.36	819.305	727.706	914.35	1000.06	682.759	660.939
M880T42	0.424793	8.72e-05	8.98e-05	0.00379138	0.00259172	0.893333	0.76	0.973333	2.32185	HS:NC	0.140438	0.0924114	down	2221.76	3773.59	2397.89	1023.66	1434.95	586.867	3889.94	3773.83	1871.82	2394.75	2507.53	1732.58	4375.98	1556.01	510.946	8218.71	3086.81	2930.08	7769.36	7095.98	7462.96	3370.57	3469.06	4966.47	7448.04	5503.06	3041.84	5247.94	2763.93	7786.85	4580.94	4026.13	4289.97	3999.57	4368.52	3480.82
M853T36	0.447472	1.74e-05	4.81e-06	0.00136943	0.000345971	0.942222	0.851	1	2.32077	HS:NC	0.14776	0.0494154	down	2901.59	6913.6	4176.9	2885.6	4497.27	1099.12	5020.06	4938.08	2844.9	2125.5	1766.72	2192.77	4119.74	3349.21	998.21	8330.6	9122.69	4313.33	10335.4	10517.6	7566.07	5868.33	8385.13	5663.54	4146.4	6618.14	8348.47	7172.4	5316.63	9652.51	5243.9	5743.73	5684.79	5131.98	5995.31	5499.99
M739T336_1	0.345893	0.000225836	0.000323458	0.00694743	0.00659037	0.866667	0.706667	0.982222	2.3171	HS:NC	0.0885402	8.65e-07	down	292.274	632.824	436.463	192.564	216.173	90.7929	632.928	733.11	339.25	193.652	395.524	240.813	806.43	395.061	183.13	2066.55	267.329	1762.63	1036.85	941.697	492.133	1211.4	1126.63	1083.95	1780.56	1230.69	187.072	1275.32	1790.86	459.56	821.381	821.381	821.379	821.382	821.38	821.381
M347T59	0.456478	4.75e-05	1.25e-06	0.00256674	0.000149951	0.96	0.888889	1	2.31585	HS:NC	0.0846403	0.0602189	down	23025.4	30428.7	45992.1	15316.1	16887.8	7811.65	45538.8	44207	24711	26781.2	24728.5	27277.9	33372.1	50533.9	6533.94	64006.3	37687.3	67210	67810.8	75836.9	79520.4	50899	55796.7	51887.3	66202.4	48299.4	34077.5	75460.1	70766.2	81520.6	45802.2	42114	46325.2	49943.9	41706.7	46989.3
M318T62	0.475366	2.69e-05	3.51e-06	0.00181241	0.000280322	0.946667	0.851	1	2.31428	HS:NC	0.0520006	0.00852286	down	309006	417335	824421	254476	238950	137423	672812	623188	350780	314781	335107	437307	413613	802444	129885	997548	846924	983195	963435	970304	1.02236e+06	768923	789395	770459	988774	739603	496475	926365	913094	995155	608539	613835	620391	602086	614529	611831
M390T42	0.453155	6.22e-05	1.79e-06	0.00312596	0.000190461	0.955556	0.857778	1	2.31073	HS:NC	0.0843313	0.00740443	down	35113.5	36250.5	57848.1	24069.9	24741.6	7219.21	48102.7	45336	31843	29576.5	29023.6	33676.3	38562.3	59947.7	7283.75	74554.9	55914.5	94127	88114.9	78916.7	94415.2	73221.4	65092	54712.8	55994	50570.2	50164.1	89761.8	92616.8	104165	53961.5	53459.3	54479.4	53165	54136.8	53833.1
M531T500	4.1604	0.0015342	0.0234961	0.0211933	0.120933	0.742222	0.553222	0.906667	2.30883	HS:NC	0.268487	0.271938	up	6187.33	787.129	613.617	7328.76	8522.11	12380.7	957.891	933.479	4373.86	3419.81	1309.94	3521.8	976.187	1119.24	6977.87	1157.74	1534.66	1333.54	198.34	1103.86	1193.99	1343.37	1261.23	629.09	739.267	1101.67	648.552	1157	500.75	376.765	1815.64	1243.16	1135.79	2042.55	874.874	1460.81
M276T60	0.474528	0.00548269	0.00039405	0.0443147	0.0073703	0.862222	0.697778	0.968889	2.30863	HS:NC	0.261326	7.2e-09	down	7145.5	24697.4	38128.5	10062.7	520.222	6271.15	19508	27347.8	14524.9	8456.95	10405.8	14702.4	30030	31364.9	346.542	66990.2	24948.3	41199.5	45441.1	42787.1	41665.8	29650.2	27651.6	30885.6	32598.2	22350	15193.7	27560.9	28222.7	36023.8	31927.4	31927.4	31927.4	31927.4	31927.4	31927.4
M259T455	3.99613	0.00106573	0.00367431	0.0168928	0.0348854	0.804444	0.606556	0.946667	2.30602	HS:NC	0.042377	0.0401252	up	10329.6	1710.08	2421.88	13256.4	13195.7	18220	1171.48	2457.08	5500.64	10073.6	5559.87	8276	1677.69	1420.4	17763.4	1252.84	3670.26	1498.53	1598.36	1935.3	1949.23	2834.99	1540.5	1288.07	1207.74	1273.54	1619.93	1658.8	2354.36	2603.33	4074.77	4305.89	3877.11	4154.85	3811.51	4184.28
M326T231	0.464896	1.33e-05	3.87e-07	0.00120114	6.58e-05	0.973333	0.906667	1	2.30483	HS:NC	0.0568192	0.0319092	down	2644.86	3738.73	5502.38	2277.3	741.707	2293.02	5981.03	5009.56	2232.11	3460.22	2566.68	3755.01	3319.41	4673.08	2119.89	7071.56	5661.53	5712.02	9649.85	10033.5	8455.07	5800.54	7174.26	6473.49	7134.54	6142.52	5123.47	8724.5	5739.78	9331.79	4964.45	4838.1	4955.99	5372.56	4910.74	4955.51
M233T386	3.92526	0.00103367	0.00166522	0.0166712	0.0203836	0.826667	0.642111	0.946667	2.30472	HS:NC	0.398917	0.183132	up	7547.34	3121.91	1714.83	10947	9339.39	8742.6	1230.66	866.079	1012.62	3984.39	2795.53	6270.08	2227.37	2179.56	21886.8	2820.7	868.28	2492.96	850.194	2557.31	948.904	1024.45	1219.09	331.305	672.957	929.727	1604.42	1603.12	2140.78	1301.58	1879.99	1903.79	1204.23	2413.77	1694.33	1771.77
M391T42	0.457069	9.68e-06	1.79e-06	0.00095338	0.000190461	0.955556	0.868778	1	2.30262	HS:NC	0.153936	0.0861449	down	5856.14	12228.2	11940	4790.6	9435.3	4317.88	12699.8	20544	10700.8	5443.53	6580.67	9108.61	10167.8	9780.6	2833.22	11241.8	14523.4	24859.4	22109.4	23883	26583.7	24923.3	23608.4	15391.5	17021.8	14504.1	13830.6	25362.2	17332.9	23307	16247.9	16448.4	12344.4	14830.9	16211.8	15473
M347T43	0.456776	0.000128054	1.25e-06	0.00472581	0.000149951	0.96	0.875556	1	2.29618	HS:NC	0.0469759	1.69e-09	down	20036	39965.5	46790.7	23511.3	24993	5796.7	50228.6	44218.8	30145.2	27073.9	25502.5	33207	28201.4	51501.8	5422.41	73700	42106.9	75157.7	75032.4	70809.3	89977.1	58968.3	59694.7	62528.1	64224	52357.9	36505.2	78927.8	75433.2	84181.3	52506.7	52506.7	52506.7	52506.7	52506.7	52506.7
M496T206	0.358616	9.91e-05	0.000264303	0.00397861	0.00563043	0.871111	0.722111	0.971222	2.29601	HS:NC	0.104619	0.00709749	down	163527	233410	199006	223776	219162	60205.1	218792	225359	294183	191687	176241	147287	235660	187050	58585.8	741057	241002	202443	793830	853597	897773	231843	234612	543077	835867	553504	188522	567301	199464	818517	369800	378588	370345	373303	372286	372881
M395T240	0.486262	2.65e-05	1.55e-05	0.00180056	0.000749582	0.924444	0.819889	0.986667	2.29568	HS:NC	0.0752274	0.0524637	down	489.95	672.139	1936.04	1001.98	765.48	1203.86	1518.07	1693.81	679.526	355.03	737.114	1517.93	527.201	1778.98	1181.62	1584.09	1687.84	2662.85	2155.37	2208.02	2237.83	2639.55	3075.49	1847.12	1460.91	1575.72	1766.47	2710.97	2883.13	2529.48	1957.74	1914.87	1919.99	2226.7	1967.56	1902.23
M205T293	3.31235	0.00064466	0.00493962	0.0128265	0.0422261	0.795556	0.582222	0.940111	2.29139	HS:NC	0.131899	0.0342948	up	6498.09	12500.7	1567.39	11933.4	11067.2	14999.3	1614.3	11882.7	4364.82	4694.37	3596.49	8377.11	11644.9	1403.86	18837.4	2487.42	1690.7	1626.28	4499.42	3873.22	3690.98	1681.07	1179.55	2158.36	1354.78	1628.66	1980.13	3348.04	1755.87	4777.57	4489	4919.09	4730.75	4943.81	4521	4708.67
M249T406	5.37087	0.00278984	0.0453339	0.0291841	0.181802	0.715556	0.52	0.915778	2.2911	HS:NC	0.0769348	0.0220969	up	4780.44	556.793	815.287	6963.28	7337.55	10696.7	560.754	355.681	2865.53	4173.32	2859.65	3815.06	548.557	540.863	9326.58	626.788	548.43	685.296	851.238	818.996	1044.76	712.813	658.055	522.115	505.497	523.961	645.966	724.368	585.441	1009.41	2348.63	2224.16	2270.31	2396.84	2313.07	2320.71
M280T32	2.43409	1.96e-05	5.62e-05	0.00148038	0.00190393	0.902222	0.782222	0.995556	2.28798	HS:NC	0.348558	0.052251	up	59643.4	76596	79631.2	147980	117621	212761	209158	159644	131805	141980	44682.1	195752	177821	277100	135523	66908.5	78305.9	42250.8	71806.8	71828.4	37514.9	43626.9	43613.9	62914	90974.3	66038.5	73679.9	45011.5	61360.4	34724.6	89634.7	88730.5	98501.8	81611.4	93502.8	90215
M549T68	0.39999	1.99e-05	4.81e-06	0.00148081	0.000345971	0.942222	0.837667	1	2.2865	HS:NC	0.25962	0.255235	down	2454.26	2693.67	1600.96	1943.32	1834.97	658.868	2311.54	1993.37	2390.52	2903.5	3188.63	1535.16	1655.91	1521.24	541.924	4424.03	2852.61	3540.55	6081.36	6689.45	10451.2	3098.36	1604.77	3214.29	4679.12	4286.42	3359.93	6333.27	4155.36	8300.73	4181.91	3239.79	1551.66	3915.7	3879.96	2947.43
M387T35	0.45455	4.32e-07	2.45e-07	0.00018375	4.68e-05	0.977778	0.926556	1	2.27925	HS:NC	0.0962569	0.0832639	down	259819	316562	275404	193499	214207	142234	284201	293680	214092	253845	252528	197539	322446	229400	86217.3	360462	768186	292507	457383	523176	686980	485541	511114	579270	336372	554385	817963	481678	305898	617495	312104	383581	421895	354734	365804	362435
M834T37	0.475891	2.59e-07	8.64e-07	0.000142285	0.00012058	0.964444	0.897778	1	2.278	HS:NC	0.149707	0.149818	down	4012.77	7351.98	3708.11	3986.43	3274.07	2223.59	3716.95	5599.6	4670.4	4370.03	3564.14	3765.7	7122.93	6541.84	2383.85	7066.28	12278	6117.91	10284.7	11784.3	10771.5	8044.97	8196.25	7765.19	8306.25	10821.6	12404	9026.56	5843.12	10591.2	4818.08	7729.06	5937.37	5972.79	6983.13	6240.92
M497T206	0.361126	8.77e-05	0.000264303	0.00379733	0.00563043	0.871111	0.724444	0.973333	2.27667	HS:NC	0.138809	0.14023	down	47833.5	64111.4	54209.4	64757.4	63485.3	17064.2	63217.9	63418.8	75519.2	49650.2	41207.3	40017.2	66055.2	52466.4	19324.5	219160	71924.4	56646.6	225951	236924	252058	68487.3	65988.3	137621	197666	137804	47808.8	149015	56408.7	242920	84729.1	130455	89070.1	116665	113206	100621
M241T405	2.38734	0.00101132	0.00118667	0.0165638	0.0160605	0.835556	0.662222	0.962333	2.27529	HS:NC	0.391672	1.14e-06	up	4260.11	2659.17	3522.16	6449.98	8325.67	4008.51	1411.7	3795.82	2045.95	1817.63	1206.95	1524.24	1843.54	1430.79	5659.07	259.196	954.409	1381.9	2144.34	1249.35	354.133	3778.66	4149.6	972.918	708.213	245.751	331.353	559.892	2770.84	1067.06	2244.66	2244.67	2244.66	2244.67	2244.66	2244.66
M468T199	0.371406	8.17e-05	0.000215063	0.00362052	0.00484643	0.875556	0.728667	1	2.2751	HS:NC	0.245136	1.16e-06	down	1174.51	404.525	1093.16	884.186	2223.33	699.792	1180.38	1421.08	910.319	457.706	816.446	562.439	748.736	1013.78	624.304	3433.32	2815.08	1846.57	4460.62	4029.57	3511.71	2032.85	3064.57	2632.48	404.238	1829.82	1767.49	3384.18	800.444	2259.71	2289.82	2289.82	2289.83	2289.82	2289.82	2289.82
M380T32	0.485688	1.3e-06	5.16e-08	0.000269386	1.79e-05	0.991111	0.96	1	2.27446	HS:NC	0.0458017	0.0453088	down	30754	35564.3	20897	27510.9	27281.9	9242.03	22878.7	19923.4	26787.1	33773.1	27966.2	15784.5	33812	16876.1	11982.5	53100.9	55053.1	34150.3	58516	56895.4	57069.1	45489.4	41031.7	51563.1	52532	48998	54033.9	43827.1	34799.1	56286	37256.9	38996.9	37533.9	34911.8	40623.3	39356
M434T42	0.465717	8.21e-05	3.51e-06	0.00362264	0.000280322	0.946667	0.857778	1	2.27273	HS:NC	0.119698	0.104771	down	2937.1	4965.99	6438.57	2286.34	2166.41	966.354	4998.08	5612.51	2231.3	3141.98	2321.96	4356.54	3450.93	5199	692.98	5460.55	5944	9774.49	8275.47	8152.54	8553.31	8022.4	8090.14	4531.18	6504.13	5439.6	5235.62	8371.88	10227.7	8570.41	4829.53	6267.33	5848.83	4974.07	5749.49	4925.85
M347T166	0.429365	0.000154124	0.000140358	0.00535431	0.00358642	0.884444	0.748778	0.975667	2.26921	HS:NC	0.32014	0.0315029	down	13936.2	1726.75	9171.25	11784	12061.7	4215.97	6447.45	6167.36	12585.2	20025.4	10642.7	6009.97	3029.94	8687.72	2910.03	21836.7	9047.66	13572.9	26949.4	27101	41229.7	10612.7	13692.9	17504.8	27891	16808.9	10988.6	22499.6	13071.4	28572.3	12353.6	12228.7	13303.6	11914.8	12534.4	12456.5
M355T30	2.26428	6.87e-07	5.16e-08	0.000199476	1.79e-05	0.991111	0.96	1	2.26672	HS:NC	0.266371	0.211727	up	2791.43	7485.93	4141.4	3751.35	3528.06	7066.99	3523.16	3301.78	3404.54	3440.85	3455.12	5648.9	8125.54	6826.66	5874.37	2505.12	1216	2249.13	1415.78	1339.83	1230.99	2820.74	2575.13	1994.15	1978.18	2533.72	2598.8	2704.72	3239.53	1558.03	2562.98	3184.51	3133.82	1535.97	2354.16	2721.24
M188T153	0.218609	0.0021861	0.00230646	0.0259776	0.0249942	0.817778	0.648889	0.953444	2.26584	HS:NC	0.120306	0.100449	down	533.711	671.906	419.561	660.242	565.116	1379.02	703.26	428.298	549.28	311.689	402.411	635.633	623.671	617.596	767.857	7997.16	1288.88	793.136	5524.4	5073.35	655.9	905.956	1049.68	4702.39	7647.8	4413.57	797.712	536.499	610.943	403.62	1723.67	1526.24	1998.13	1614.78	2054.82	1723.16
M418T42	0.476261	0.000264835	2.51e-06	0.00752808	0.00023052	0.951111	0.853333	1	2.26436	HS:NC	0.0958261	0.0553431	down	9538.1	15581.8	23659.8	7534.04	7256.6	3176.58	21960.9	25414.2	15845.8	11044.6	11009.4	13900.2	19853.8	25836.8	2160.03	31343.6	17011.8	41417.9	27496.5	27895.8	34495.6	30772.6	29703.1	23972.6	29370.2	25813.7	22339.6	32448.4	39726.6	35048.4	23217.8	20651.3	22360.9	22289.9	20417.5	21974.5
M364T318	2.74517	0.000108484	0.000112534	0.00420016	0.00305049	0.888889	0.755333	0.986889	2.26142	HS:NC	0.125284	3.27e-07	up	881.264	796.437	627.799	1577.44	2347.22	3082.23	976.216	793.864	1375.83	1043.49	1011.62	1896.39	764.618	763.56	5353.02	224.86	435.794	819.2	308.647	313.141	326.598	732.667	1001.79	368.674	445.606	757.345	818.526	674.929	830.267	426.322	983.342	983.341	983.342	983.342	983.342	983.342
M304T55	0.379273	0.000461695	0.000174139	0.0106088	0.00424101	0.88	0.711111	0.986667	2.26051	HS:NC	0.146931	0.0471997	down	11073.6	53184.6	72810.9	28668.2	13398.8	15759.6	69590	66876.6	37920.9	11235.2	29048.9	39345.5	46917.7	74049	18296.1	132662	122569	20160.8	134008	121644	114140	70164.9	84025.9	164490	173236	146271	108843	59580	17524.6	81479.9	66530.2	58088.4	67700.7	61106.5	64615.5	63590.5
M492T201	0.47549	0.000281918	8.82e-06	0.0078937	0.000512276	0.933333	0.831111	1	2.26013	HS:NC	0.225587	0.224833	down	1047.95	1376.67	502.249	404.141	674.622	75.8352	715.025	746.042	875.984	734.027	1113.26	296.857	1634.17	399.183	453.038	1441.27	1874.38	1763.61	1740.06	1029.68	1580.05	1175.69	2018.69	1670.2	1394.33	1633.32	1954.27	1426.35	1213.14	1322.14	864.718	1007.42	992.918	1205.07	1696.9	1040.77
M216T445	0.36663	0.000383809	0.000996702	0.00939629	0.014123	0.84	0.655444	0.953444	2.25638	HS:NC	0.0757596	0.0322857	down	817.237	2583.58	6242.52	1280.8	934.066	2388.38	1935.51	1862.5	1509.32	830.066	819.275	2104.96	2352.12	5540.4	2155.89	11746.5	1423.16	2776.15	9287.4	9812.52	8191.82	1873.46	4363.17	6319.57	10546.1	6442.79	2052.91	5159.21	2222.28	8764.71	3501.86	3782.65	3379.64	3471.41	3514.09	3541.06
M376T412	5.39163	0.00499497	0.0502224	0.0420467	0.194243	0.711111	0.488889	0.893333	2.24934	HS:NC	0.171316	0.160007	up	504.881	67.5047	49.8326	1100.92	1195.94	1778.44	118.769	95.1319	565.5	899.249	531.19	862.596	63.2747	115.866	1646.22	49.9693	143.479	115.038	114.934	160.265	185.094	159.639	104.599	62.3775	66.0718	101.15	150.681	114.183	116.415	135.774	362.902	236.618	347.865	363.863	432.226	314.754
M163T347	5.25174	0.00475706	0.00656805	0.0407027	0.051187	0.786667	0.577778	0.944556	2.24915	HS:NC	0.122636	0.0724063	up	4798.32	1003.97	245.087	5400.92	6101.28	9038.73	401.636	155.219	3703.46	4845.68	2821.27	2994.7	960.037	771.069	7300.5	646.099	843.856	342.618	745.49	610.661	417.515	798.153	639.672	636.778	808.08	537.136	742.894	388.344	489.352	977.186	1863.98	1978.98	1873.44	1538.63	1739.52	1886.45
M498T430	2.31604	0.000393741	0.000478141	0.00958924	0.00837373	0.857778	0.715556	0.973333	2.24593	HS:NC	0.256853	0.252251	up	5176.98	1633.14	2398.92	4353.42	5970.73	4425.71	1464.52	2122.4	3930.92	3219.4	3350.28	2865.81	1519.4	1597.1	3377.1	948.286	1155.98	3128	1971.71	770.85	387.223	548.618	2169.87	1535.28	1635.89	170.826	872.669	779.329	2262.25	2131.66	2186.57	1042.16	1958.47	1676.72	1414.39	1535.38
M289T375	5.03321	0.00472669	0.136974	0.0405225	0.344535	0.662222	0.430889	0.869	2.24317	HS:NC	0.0294644	4.8e-08	up	13327.2	1039.63	1248.93	14750.2	14982.4	14791.6	1014.07	852.941	8051.22	13017.6	8716.94	7563.75	770.224	1147.22	15425.3	474.481	2229	1534.66	1361.18	1298.7	1760.16	2111.63	2019.35	1184.85	425.95	1200.56	1960.88	1875.98	1724.92	2023.56	4662.53	4662.53	4662.53	4662.53	4662.53	4662.53
M288T375	5.16806	0.0051588	0.160685	0.0428788	0.373721	0.653333	0.4	0.853333	2.24145	HS:NC	0.0218672	0.0200812	up	84517	5210.1	7380.73	92837.1	91600.5	102641	7155.48	5674.11	60301.8	87627.2	59931.9	46055	4997.05	7556.01	98797.3	3626.71	13334.1	10333.4	8238.45	8979.42	12549.6	12356.1	11975.3	7805.73	2639.9	8178.42	13253.2	11631.6	10729.9	11867	29059	28641.2	28417.6	27506.8	29504.8	28881.3
M337T203	0.449328	2.63e-06	2.45e-07	0.000421824	4.68e-05	0.977778	0.933333	1	2.24101	HS:NC	0.0968682	0.0700875	down	10395.8	12577.3	5992.57	8540.62	10862.7	5033.35	9422.08	8047.65	9456.04	10110.7	11442.4	2997.51	11267.5	6546.02	5544.16	27825.9	13024.8	12311.9	25907.3	27030.1	21796.9	11538.7	12673.1	19348	28483.4	19845.8	13187.2	16885.7	10884.5	24652.7	15411.7	12291.9	13275.9	13391.5	14584	13058.2
M248T429	4.1112	0.0021476	0.0294965	0.0257443	0.139671	0.733333	0.493333	0.933333	2.23443	HS:NC	0.0507891	0.0347568	up	6449.97	1203.92	882.936	8397.72	8705.53	10853.1	800.963	542.038	3757.22	5701.79	3964.03	5150.1	3795.69	687.94	9898.8	836.295	1236.89	1140.54	943.845	1521.13	1309.19	1605.95	1102.09	848.62	593.48	842.971	1556.91	1422.34	847.172	1411.83	2646.36	2664.07	2686.47	2548.31	2831.4	2641.88
M606T375_1	2.48884	3.81e-05	1.55e-05	0.0022386	0.000749582	0.924444	0.819889	0.995556	2.2309	HS:NC	0.216208	1.27e-06	up	1325.33	6508.24	2532.25	1371.25	2146.61	3439.03	1446.95	2544.02	1368.91	2375.08	1631.74	3698.39	7177.5	2113.09	3040.23	749.376	1030.87	1001.42	697.397	644.756	937.365	1152.32	992.754	945.909	1348.65	999.733	2395.07	1599.42	1511.03	1157.99	1609.83	1609.84	1609.83	1609.84	1609.83	1609.84
M357T33	0.467881	1.25e-06	8.64e-07	0.000269386	0.00012058	0.964444	0.893333	1	2.22691	HS:NC	0.0429456	0.0428316	down	54090.5	65663.9	39017.3	44204.2	44302.8	18739.7	43084.9	45954.5	46640.7	55495.7	51793.5	29219.2	64687	31773	19353.8	121594	78122.3	54944.9	119076	128667	121020	64426.4	66699.2	90552	100994	94107.7	78806.5	100479	54981.8	123365	77376.4	70251.3	76537.1	78090.7	69887.3	74635.5
M310T375	3.16895	0.000820307	0.00367431	0.0147381	0.0348854	0.804444	0.608889	0.955556	2.22536	HS:NC	0.0584153	0.0497286	up	11471.7	3688.3	1704.65	11264.2	11201.1	13987.6	3781.46	881.24	7033.35	11819.1	7828.47	7279.07	3615.07	1727.67	12748.2	3293.84	2036.83	2108.12	1209.72	1781.88	1781.12	2197.22	2249.98	5916.95	3861.33	700.257	1427.55	1922.59	2483.4	1750.86	4426.38	3912.47	3777.55	4288.27	4214.35	4075.03
M551T201	0.38094	0.000270653	0.00166522	0.00764697	0.0203836	0.826667	0.688889	0.946667	2.2237	HS:NC	0.183146	0.0357923	down	581.26	1854.43	1373.35	1146.97	1070.88	307.95	866.696	1777.94	1810.1	2141.75	1859.65	702.274	1747.01	1730.17	633.849	4887.72	1473.83	1224.64	5490.03	5445.26	5779.67	1118.99	1422.76	3136.44	5401.75	4106.33	1990.85	3130.06	1440.9	5413.69	2316.4	2308.88	2499.6	2195.07	2371.82	2336.95
M448T199	0.497972	1.57e-06	1.29e-08	0.000306676	1.1e-05	1	1	1	2.22082	HS:NC	0.103878	0.0611724	down	1764.78	1682.03	1021.88	1236.43	1362.13	678.759	1422.58	1525.14	1444.11	1709.87	785.399	1045.79	1553.83	1370.49	456.698	3065.55	2763.94	1906.83	3827.28	2657.71	2692.33	2202.74	2363.6	2575.88	2553.41	2614.1	2426.43	2232.64	1853.98	2538.65	1870.41	1811.98	1898.66	1567.28	1909.01	1746.4
M309T401	2.81716	0.00127454	0.00140812	0.0188599	0.0181388	0.831111	0.657778	0.953444	2.2176	HS:NC	0.278364	0.155977	up	1582.24	8226.57	2264.11	908.571	1708.66	9288.07	5922.37	8361.27	1693.08	2231.75	2537.01	3546.88	9034.38	2567.39	4869.21	969.337	139.719	1820.89	807.606	480.483	1224.58	2173.84	3247.97	1670.58	1486.96	1584.23	3185.05	1077.25	2448.89	663.779	2253.48	1898.04	2981.64	1818.37	2258.77	2211.07
M388T35	0.486092	3.73e-07	9.03e-08	0.000174594	2.41e-05	0.986667	0.944333	1	2.21759	HS:NC	0.112781	4.68e-07	down	86338.2	108318	95502.3	66062.9	69613.8	40211.1	83805.3	84188.5	71296.5	79229.5	75507.6	56917.4	100988	89006	31113.5	122053	216669	110108	153608	153127	196216	143485	155763	160591	104889	172204	224547	132043	100246	195774	111945	111945	111945	111945	111945	111945
M351T327	4.27562	0.00233681	0.0612792	0.0267076	0.220078	0.702222	0.442111	0.909	2.21693	HS:NC	0.095668	0.0632487	up	3087.36	344.101	575.412	3645.5	3535.92	4425.79	337.123	380.237	2552.9	3354.45	1718.32	1986.34	258.75	449.347	3406.92	297.257	407.378	407.489	500.967	602.119	472.977	432.603	539.516	462.203	413.789	413.494	385.675	541.772	629.753	523.21	1290.52	1199.44	1082.64	1184	1142.4	1311.77
M974T497_2	0.448752	2.79e-06	4.81e-06	0.000421824	0.000345971	0.942222	0.848889	1	2.21637	HS:NC	0.140087	0.122468	down	3345.11	1382.42	1618.11	2417.24	3346.99	1643.16	1891.73	2177.17	2169.51	2546.93	2372.93	1672.37	1801.94	1811.7	3322.19	5941.39	2028.75	4293.36	7256.27	6519.24	7389.55	5318.86	3734.27	3749.12	3951.41	3884.33	2377.89	5975.35	4070.94	8204.24	3193.18	4456.88	4150.48	4028.53	4946.32	3897.91
M226T375	4.02935	0.00209461	0.0612792	0.0254189	0.220078	0.702222	0.506667	0.869	2.21579	HS:NC	0.0853414	0.0816776	up	3925.3	667.192	637.691	4146.03	4511.85	5459.03	484.934	536.435	4370.36	3821.16	2482.71	2637.07	656.715	353.71	5256.72	606.452	783.169	744.973	449.151	555.37	680.766	482.372	708.386	728.162	747.208	711.685	800.342	839.595	521.627	554.734	1542.23	1421.58	1409.7	1376.69	1332.97	1698.47
M306T116	0.381251	0.000143429	0.000323458	0.00513926	0.00659037	0.866667	0.704333	0.977778	2.21492	HS:NC	0.222743	3.74e-07	down	756.442	1713.8	2175.17	538.801	1045.36	1434.58	3189.94	2275.95	1696.53	1342.56	1651.93	2266.8	2098.17	2749.54	1043.74	3096.21	2022.95	1075.44	4903.36	5703.42	4227.7	5502.98	4774.5	11439.6	6877.67	3820.68	5955.62	2639.44	1413.63	4689.1	2843.85	2843.85	2843.85	2843.85	2843.85	2843.85
M174T491	0.30848	0.000632668	0.00270187	0.0126853	0.028138	0.813333	0.642111	0.946667	2.21344	HS:NC	0.223671	0.164667	down	1205.4	2026.45	1538.58	1186.24	1454.87	598.326	835.651	1642.72	1245.54	1026.99	504.924	1189.22	1672.04	1661.97	2134.98	6728.31	1421.2	867.302	7836.5	8962.79	6138	1977.57	1384.41	4172.81	8930.2	5724.72	1305.78	2305.52	1303.34	5528.97	2168.14	2748.48	2642.92	1663.19	2842.16	2262.44
M274T60	0.48219	0.000348861	0.000215063	0.0088941	0.00484643	0.875556	0.72	0.984556	2.21194	HS:NC	0.0596198	0.0259637	down	589224	1.14429e+06	1.82027e+06	456986	710255	243766	2.66833e+06	1.64667e+06	791714	547861	770556	1.09565e+06	1.19954e+06	1.94342e+06	221401	3.55948e+06	1.20331e+06	1.95351e+06	3.4889e+06	2.1748e+06	2.06878e+06	2.53871e+06	1.67414e+06	1.73448e+06	3.47933e+06	1.7275e+06	1.08211e+06	1.96121e+06	1.94216e+06	2.28229e+06	1.43867e+06	1.34722e+06	1.34167e+06	1.36548e+06	1.36787e+06	1.42101e+06
M540T318	4.54458	0.00467434	0.0367175	0.040327	0.159713	0.724444	0.497333	0.891222	2.21099	HS:NC	0.14446	0.118359	up	1989.94	110.57	224.31	2475.39	2419.74	3363.24	170.037	247.071	1776.63	2229.73	1463.24	1674.89	340.474	201.269	2986.58	97.5481	474.222	256.372	197.947	186.097	476.512	346.32	247.776	651.486	115.667	426.949	501.37	232.254	117.888	440.591	943.395	979.58	826.319	985.003	794.456	752.84
M470T202	0.490003	0.000952786	2.51e-06	0.0160916	0.00023052	0.951111	0.871111	1	2.20486	HS:NC	0.0872452	0.0148704	down	2017.71	816.77	2451.83	648.271	1281.33	124.756	1889.04	1981.14	1544.54	2262.05	1633.68	1721.38	1052.15	2464.35	299.702	4184.34	2545.79	2617.34	3869.99	3519.19	3658.42	2197.41	2153.37	2662.88	3857.43	2241.01	2263.1	3440.03	2870.53	3201.96	2013.29	2036.66	1961.38	2066.8	1998.98	2014.97
M462T42	0.474441	0.00100348	8.82e-06	0.016536	0.000512276	0.933333	0.844444	1	2.20461	HS:NC	0.232192	0.150253	down	2890.77	2548.9	3663.13	2276.19	1385.84	242.155	3169.68	3834.05	2287.49	1710.32	2345.76	2165.35	3512.02	4762	300.705	4881.9	3393.13	6144.48	5652.94	3531.07	6429.14	4310.67	4511.72	3592.8	4762.9	4433.82	3670.78	7930.56	8226.84	6712.69	2709.37	3430.78	3785.29	3073.07	2240.09	3006.21
M389T419	3.32106	0.000813747	0.00118667	0.0146914	0.0160605	0.835556	0.644444	0.966778	2.20269	HS:NC	0.161945	0.0926342	up	3063.2	1076.58	1389.02	4809.93	6993.86	8426.15	1524.84	1559.61	6222.02	4695.41	3999.67	2664.49	488.974	1042.1	6368.92	1066.85	925.837	1084.42	1536.87	1197	1250.67	1044.04	862.598	734.188	833.591	718.735	966.898	1094.79	1480.5	1560.65	1655.07	1534.51	1972.37	1531.35	1480.36	1685.53
M375T412	4.98187	0.00536128	0.0975258	0.0437886	0.285913	0.68	0.457778	0.88	2.20239	HS:NC	0.0349745	0.0267177	up	4263.09	387.472	495.582	5684.53	6447.9	9302.81	586.143	455.147	3199.66	4420.43	3250.33	4196.79	344.772	552.279	9097.69	309.762	1031.94	495.118	582.488	772.383	943.16	961.092	922.806	546.443	227.252	648.453	823.855	687.523	641.084	981.901	2111.33	1990.78	2136.5	2046.35	2115.52	2162.69
M235T381	2.45204	0.000131253	7.12e-05	0.00481365	0.00219789	0.897778	0.751111	1	2.19936	HS:NC	0.145352	0.13692	up	3414.86	3327.29	1087.57	4272.51	4365.12	6407.97	2800.22	2446.02	3065.67	3856.96	2082.81	2837.38	3170.43	745.066	6059.63	2029.01	1088.9	996.679	1553.99	1563.99	625.054	999.983	638.929	1857.55	1922.73	2494.32	425.986	848.632	1738.07	1582.69	1607.7	1807.05	1965	1542.2	1550.73	1684.94
M201T404	4.53744	0.00426687	0.0814293	0.0381124	0.259111	0.688889	0.471111	0.877889	2.19877	HS:NC	0.109603	0.109126	up	4020.96	440.524	498.824	5166.16	5767.62	7384.09	710.911	417.399	2398.3	4142.71	3015.02	3487.47	456.723	430.971	7768.89	450.029	911.358	1104.7	667.098	592.769	615.15	875.981	809.352	456.6	345.251	494.178	587.815	690.768	908.343	651.968	2063.75	1486.84	1799.17	1712.89	1743.67	1738.97
M180T195	0.471409	5.84e-07	5.62e-05	0.000196532	0.00190393	0.902222	0.753222	1	2.1977	HS:NC	0.0666631	0.0394473	down	6781.62	5162.83	7475.6	7468.25	6665.81	4632.73	7307.92	7260.3	7238.04	6321.48	6930.13	5394.2	6904.38	6964.65	4383.11	15711.6	5987.38	17026.9	16598	17469.7	16384.5	10380.7	11587.1	13029.8	17087.1	11180.2	6279.79	16743.5	15708.5	14360.3	10794.9	10413	9895.84	11230.3	11004.9	10960
M280T375	4.06971	0.00234904	0.0612792	0.0267076	0.220078	0.702222	0.477667	0.895667	2.19431	HS:NC	0.0566599	0.0339884	up	5733.19	603.203	772.176	6453.86	6462.66	6467.3	771.993	717.963	2833.08	5902.61	2759.38	2157.39	534.286	582.89	6172.11	764.175	349.253	983.064	914.625	701.292	791.691	935.052	935.575	463.158	798.39	974.087	435.617	1036.13	884.576	1054.85	1545.69	1556.43	1415.72	1526.76	1599.68	1530.18
M353T298	3.49535	0.00124482	0.00166522	0.0187767	0.0203836	0.826667	0.630889	1	2.19398	HS:NC	0.214645	0.137399	up	3517.36	3145.45	788.891	6284.71	6108.21	14324.9	497.535	3031.49	3103.83	3979.24	2920.12	5185.04	3399	840.699	10155.4	419.718	1437.59	1145.35	1280.21	1240.72	2121.37	1016.08	1967.15	1661.55	750.922	1350.98	1729.08	1299.71	791.613	1036.88	3230.49	2834.38	3217.49	1996.44	3145.69	2996.03
M270T429	4.21739	0.00243594	0.0502224	0.0270557	0.194243	0.711111	0.488889	0.893333	2.19387	HS:NC	0.104837	0.087507	up	5191.2	599.793	693.634	6254.06	6637.34	7344.4	673.362	553.655	3021.36	4611.18	2960.56	4318.83	612.505	892.409	8138.44	791.998	975.578	687.249	749.833	927.372	1214.25	995.233	803.303	558.16	510.465	575.669	663.211	952.903	848.893	1194.98	2434.67	2231.2	2031.56	2002.27	2365.72	2209.91
M310T254	2.27011	0.000953244	4.4e-05	0.0160916	0.00161529	0.906667	0.775444	0.991111	2.19158	HS:NC	0.27113	0.0379776	up	6229.87	4900.98	3604.35	9298.53	8927.4	8630.65	4027.45	3528.58	2534.73	5406.33	2923.66	5387.14	5335.59	3782.83	9006.52	3080.85	3208.63	144.234	1249.52	2767.4	1682.13	2908.32	2735.11	3339.26	3546.78	3732.49	3989.69	1470.46	938.815	1999.58	2264.11	2425.5	2304.5	2495.43	2210.47	2340.7
M879T151	0.490136	0.00124018	2.65e-05	0.0187672	0.00110836	0.915556	0.797667	1	2.19082	HS:NC	0.160964	0.125492	down	8715.98	12125.9	8902.16	5252.9	5636.09	602.914	13759.4	9759.19	8954.93	5492.85	6238.93	4138.33	12878.2	9561.03	1352.44	21023.1	13381	11958.5	21616.2	22397	19645.7	10256.8	10854.2	11767.2	18744.4	13960.7	11150.4	14556.1	10782.1	19212.2	10689.1	14600.9	10663.7	11220.6	11414.2	13913.7
M893T36	0.472481	1.47e-06	8.82e-06	0.000296055	0.000512276	0.933333	0.84	1	2.19082	HS:NC	0.218274	9.34e-08	down	8512.04	13373.7	10144.9	8787.89	7075.56	4307.72	9527.85	8083.68	5890.33	4878.62	5796.49	4052.88	8977.11	6168.96	5489.4	14164.6	24008.2	12452.8	23448.6	22231.8	15920.3	17306.4	17540.1	10869	8221.82	11786	15583.4	12794.8	8726.42	20017.8	12468.2	12468.2	12468.2	12468.2	12468.2	12468.2
M293T31	0.491583	1.67e-05	5.16e-08	0.00133651	1.79e-05	0.991111	0.96	1	2.19068	HS:NC	0.0633258	0.0356075	down	58180	51007.5	29655.1	42356.6	42075.7	13708.4	34231.4	33971.7	43943.3	53680.7	50092.9	22058.5	57283.2	22261.8	13095.5	85571.2	67433.4	59065.1	88375.3	91385.8	103058	56294.8	58413.9	70160.3	89011.6	70245.4	64596.3	83851.1	61851.2	105330	59357.3	64916.9	61541.5	62376.8	66905	62405.7
M552T402_1	0.477385	0.000648694	0.00166522	0.0128265	0.0203836	0.826667	0.659889	0.955556	2.1904	HS:NC	0.201026	0.169207	down	1190.77	5183.8	9419.64	2209.03	859.264	872.524	7826.97	6736.73	1040.89	2028.71	2137.8	2259.99	2521.37	3287.15	1002.57	6808.68	3212.58	14389.5	7106.86	7239.5	3464.83	6451.13	10878	4567.46	3689.13	6011.93	3247.07	7727.35	10715.8	6246.91	3498.9	3571.92	4970.07	4384.92	3411.34	2908.38
M221T422	4.07517	0.00225632	0.0612792	0.0263106	0.220078	0.702222	0.482111	0.893333	2.18945	HS:NC	0.136516	0.13216	up	2964.63	587.976	457.731	4015.83	3912.74	5320.86	449.66	328.535	1780.21	3157.49	1839.35	2782.84	562.971	399.979	5342.27	288.592	428.606	492.063	694.519	623.39	884.074	475.247	470.842	596.101	338.726	600.077	591.821	614.933	494.768	725.671	1408.06	991.277	1386.42	1460.69	1410.11	1281.97
M379T321	2.43149	3.89e-05	7.12e-05	0.00224844	0.00219789	0.897778	0.788778	0.991111	2.18544	HS:NC	0.128573	0.110675	up	3330.42	2352.56	1437.46	3797.22	4799.08	6656.56	1699.14	2115.33	2820.27	3035.08	3427.11	4284.34	1574.13	1404.78	6677.71	454.435	2161.42	1447.39	1308.11	1130.72	1515.71	1608.6	1763.65	1433.43	744.528	915.977	1384.75	1714.27	1483.67	1254.7	1718.01	2099.91	1530.6	2071.25	1754.59	1748.39
M303T157	4.44687	0.00392074	0.00570351	0.0360539	0.0465032	0.791111	0.619889	0.944556	2.17969	HS:NC	0.743404	0.257359	up	3719.24	780.678	2051.7	8819.84	9269.02	47452.4	1516.73	2335.51	6385.87	7079.78	4133.26	4595.81	1490.31	863.907	8107.05	829.251	1345.51	1429.37	626.665	1267.42	2710.36	1979.9	3932.8	2281.74	1662.31	1529.28	1998.22	1608.35	889.022	331.694	3014.72	1997.52	3424.13	1609.89	3745.44	2760.76
M376T424	3.7094	0.00208101	0.011256	0.0253607	0.0738192	0.768889	0.562111	0.922333	2.17858	HS:NC	0.194787	0.173783	up	3341.17	699.749	646.597	5045.04	5868.34	9227.28	834.275	718.572	4161.94	6809.84	3048.82	3973.49	676.997	762.558	5425.23	977.668	934.2	474.856	1315.93	746.191	1872.46	1246.4	801.493	649.809	356.724	619.158	438.636	901.61	556.362	1922.04	2460.9	1470.57	1667.37	2092.41	1534.9	1986.79
M187T413	2.32973	0.000689802	7.12e-05	0.0133091	0.00219789	0.897778	0.742222	1	2.17453	HS:NC	0.12265	0.112976	up	3148.34	2980.52	2596.33	4012.41	4232.46	6697.56	1197.72	2661.51	3836.33	3483.76	2943.87	3144.51	2741.35	1229.22	5657.06	296.48	1650.2	1101.38	2560.77	1213.48	1401.12	1921.14	1286.88	2077.33	118.642	1528.49	1448.29	1474.69	1874.14	1750.3	2563.28	1894.35	1913.3	2052.91	2502.6	2199.9
M481T198	0.479331	9.57e-06	8.64e-07	0.000952081	0.00012058	0.964444	0.906667	1	2.17319	HS:NC	0.107504	0.0365829	down	6193.35	7113.77	4760.76	2427.01	5041.8	1595.6	5879.24	5646.66	4347.87	5471.79	5206.65	2617.92	5066.49	3367.96	2166.96	10988.4	8358.82	5780.06	14402.1	13839	11783.4	5928.77	7408.79	7788.21	9841.67	8658.24	7826.58	8367.74	5730.66	12875.2	7082.34	6917.77	7360.34	6787.63	6654.17	6625.29
M199T395	2.37143	0.00126081	0.00230646	0.0188259	0.0249942	0.817778	0.642111	0.946667	2.17082	HS:NC	0.268736	0.262047	up	6240.56	2425	3084.68	4505.23	4746.37	1000.47	2459.11	2054.33	5740.67	5489.61	2964.22	1251.89	901.163	1733.31	1259.4	1577.17	988.591	743.575	2030.91	1391.11	831.161	2640.41	2030.57	439.9	1166.46	1582.71	1442.95	407.742	376.078	1687.55	2112.84	2175.02	1771.5	1391.67	1462.96	1335.38
M584T256	0.451306	7.92e-05	1.55e-05	0.00357994	0.000749582	0.924444	0.813333	0.997889	2.17059	HS:NC	0.128118	0.0743301	down	1785.03	469.597	1060.92	844.478	1044.3	210.732	917.649	766.97	792.255	1125.56	893.01	622.801	503.572	592.714	250.525	1818.97	1139.62	1492.11	2682.15	2430.18	2900.48	1041.22	1096.18	1287.3	1642.77	1288.45	897.006	2192.88	1172.19	3242.33	1319.24	1426.32	1356.59	1123.23	1454.07	1334.85
M462T66	0.46486	0.000819234	0.000264303	0.0147381	0.00563043	0.871111	0.715556	0.986667	2.16932	HS:NC	0.28553	0.125948	down	2803.5	4850.63	9163.18	2962.77	2851.01	508.982	7548.43	9032.42	2211.36	2765.42	2582.56	3530.9	3709.54	5243.09	689.488	5796.41	5942.86	13144.1	10927.7	18188.2	6402.76	9585.06	11445.7	6786.93	6375.33	5177.63	3262.1	6434.28	9995.13	10582	4809.58	4026.31	3787	3476.04	4619.81	4304.25
M261T237	2.90741	0.000399722	0.00083409	0.00965943	0.012421	0.844444	0.673222	0.964444	2.16917	HS:NC	0.245117	0.0747864	up	1962.85	665.36	761.822	2567.08	2671.22	5566.8	597.674	669.186	1633.03	2375.12	1700.49	2417.44	909.498	753.336	4130.54	415.151	640.161	651.362	669.897	492.288	912.067	745.843	796.882	607.578	499.193	911.744	934.449	545.304	739.407	544.382	1182.79	1098.22	1023.42	955.87	1215.69	1111.81
M375T42	0.467647	0.000380984	4.4e-05	0.00937623	0.00161529	0.906667	0.791111	0.986667	2.16458	HS:NC	0.229826	0.123094	down	7055.47	19277.6	16837.7	7468.89	5988.54	2526.69	14722.2	17054.7	11338.3	7362.98	8741.92	15593.8	14907.5	21722.9	1919.87	30581	12514	30449.4	22888.3	21874.8	19410.1	18670.4	18126.9	19175	22298	31133.6	13453.3	27321.1	56006.7	25005.7	15277.5	15479.4	11017.6	16640.5	14186.4	14910.8
M400T42	0.487781	0.00293473	0.00367431	0.029924	0.0348854	0.804444	0.64	0.933333	2.16298	HS:NC	0.26992	1.26e-08	down	4428.34	13101.4	14403.5	2856.51	3172.75	539.029	14136.6	14240.8	3191.64	2471.61	3607.21	5247.07	11447.8	11496.2	1039.23	27841.9	10683.6	17588.6	21512.7	17570.4	9965.28	14299.5	10133.5	6158.92	5909.62	11661.6	5643.32	14007.1	21514	21548.7	10080.2	10080.2	10080.2	10080.2	10080.2	10080.2
M311T167	0.374176	0.00147223	0.00196295	0.0206112	0.0225522	0.822222	0.657778	0.955556	2.16205	HS:NC	0.438316	0.0231929	down	5575.78	424.393	1433.21	4122.25	4621.8	1804.93	1869.02	1817.67	3167.22	6333.67	1860.4	2127.85	548.59	2403.17	711.348	6602.84	1377	5066.21	10392.6	10669.7	20081.3	2813.1	3885.83	4639.4	8043.73	5001.79	1979.55	9518.72	2288.28	11391.3	4174.55	4341.96	4432.23	4107.56	4312.24	4268.39
M962T425	0.431681	3.12e-05	2.65e-05	0.00202888	0.00110836	0.915556	0.811	0.991111	2.16002	HS:NC	0.202395	0.120995	down	145.107	168.301	614.96	275.703	191.386	192.233	489.562	488.591	162.834	239.029	290.993	271.033	221.143	319.624	234.611	750.44	303.481	315.14	919.561	951.189	1123.93	496.295	477.767	727.352	1330.39	649.979	312.578	621.111	338.997	654.691	451.731	620.618	583.628	542.516	425.732	537.009
M114T157	3.24515	0.000804564	0.00083409	0.0145819	0.012421	0.844444	0.670889	0.982222	2.15985	HS:NC	0.299565	0.278714	up	6084.55	4157.58	1345.87	13040	13799.3	17215	2181.11	4779.43	3240.89	8200.58	7824.83	6661.02	4039.95	2293.82	25346	1674.76	4269.41	2217.5	2509.25	2121.28	2792.25	3144.94	1126.31	1827.5	2880.85	1687.7	3289.77	1856.48	2437	3207.94	5237.49	2257.78	3857.8	3277.8	3518.63	3975.69
M187T415	4.46311	0.00418351	0.0891948	0.0376556	0.271621	0.684444	0.426444	0.884444	2.159	HS:NC	0.0692453	1.46e-07	up	7210.96	1405.66	745.799	8351.76	8563.21	10533.4	770.743	688.357	4078.09	5744.55	3743.99	4328.65	496.269	724.615	11663.1	851.03	1310.54	1016.84	906.543	1119.99	1481.23	1119.73	1006.33	762.773	481.347	878.488	840.848	1094.95	1103.58	1496.87	2636.97	2636.97	2636.97	2636.97	2636.97	2636.97
M339T37_2	0.490054	2.37e-05	8.64e-07	0.0017037	0.00012058	0.964444	0.891	1	2.15688	HS:NC	0.186021	0.0931904	down	644591	841986	662892	434948	474334	207977	691022	698723	323500	622942	641292	480075	849502	514937	156901	1.7233e+06	1.03918e+06	743160	1.29489e+06	1.41409e+06	1.18888e+06	773344	1.04713e+06	1.06502e+06	1.66507e+06	1.11792e+06	1.12358e+06	867327	688328	1.07473e+06	720206	848146	718503	911110	693667	773804
M498T206	0.386667	0.000231189	0.00270187	0.00699703	0.028138	0.813333	0.64	0.955556	2.15472	HS:NC	0.169976	0.134654	down	9449.57	12701.1	10185.5	12236	12299.8	4085	12525.2	12277.9	15290.8	11066	15269.2	9083.28	13578.8	10731.6	3475.06	39399.9	13429.2	10790.5	41900	44345.2	52516.6	12104.5	13325.1	28925.2	43900.7	27498.5	10088.8	29006.2	11092.8	46472.8	19640.7	19313.2	18298.3	26233.8	17108.3	20023.8
M446T200	0.424559	6.89e-05	7.12e-05	0.00330351	0.00219789	0.897778	0.766556	0.973333	2.14996	HS:NC	0.255878	1.95e-06	down	995.942	530.509	376.847	551.734	727.965	478.526	492.861	503.291	1204.81	1470.94	1160.36	1124.3	809.959	1191.26	573.811	2407.15	1571.5	841.857	1654.51	1799.99	2494.54	840.052	832.871	1250.45	2150.2	1243.03	2671.75	3372.78	1171.16	4417.64	1139.83	1139.83	1139.83	1139.83	1139.83	1139.83
M479T512	0.406235	0.000142137	0.00039405	0.00511257	0.0073703	0.862222	0.688889	0.975667	2.14984	HS:NC	0.258705	0.196247	down	1511.39	1899.5	2309.85	1155.58	584.52	679.532	1807.59	1277.71	1341.97	942.72	1229.67	1299.94	1952.01	1993.79	715.682	5947.56	1821.12	1054.33	4039.02	5801.37	3114.95	807.631	1813.01	2934.97	4142.59	3768.35	2900.37	4331.34	3204.87	5277.83	2065.63	2051.43	2803.92	1943.72	1795.55	1455.76
M738T336	0.421415	7.76e-05	0.000112534	0.00357597	0.00305049	0.888889	0.768889	0.984556	2.14509	HS:NC	0.0672629	2.67e-07	down	452.894	1210.97	656.263	461.528	428.457	486.895	858.127	888.155	654.802	363.178	690.531	485.54	1131.67	541.617	435.56	2725.49	497.294	2558.77	1508.58	1616.46	680.052	1573.98	1756.13	1748.64	1592.85	1556.69	535.319	1445.84	2565.1	766.14	1250.24	1250.24	1250.24	1250.24	1250.24	1250.24
M358T33	0.494454	4.51e-06	3.51e-06	0.000578161	0.000280322	0.946667	0.853333	1	2.14472	HS:NC	0.0694915	0.0622275	down	16888.8	21530.8	13091.5	10599.7	12320.7	5173.37	13373.6	11822.2	14909.3	19724.3	16863	10249.4	18091	10825.9	5728.21	34984.2	25997.7	16333.1	32263.8	34557.9	34820.2	19098.5	19944.4	29095	29327.7	28753.3	19446.5	28939.4	18585.3	34749.5	19978.4	23791.4	21311.9	22391	21581.8	23391.2
M731T29_1	0.454893	0.000172639	2.65e-05	0.00578708	0.00110836	0.915556	0.804444	0.993444	2.14455	HS:NC	0.0499655	0.0350144	down	40978.9	31782.8	22036.7	24464.3	26153.9	5705.27	22963.4	26293.6	30695.3	35198	32526.7	13544.5	34360.3	19319.1	6116.43	74675.1	26565.1	40661	82400	72814.8	83036	32682.2	35725.7	43753.6	62295.9	42793	24982.9	63899.4	41957.2	89839.2	38885	43083.3	42085.9	42450.8	42183.7	39612.4
M417T325_2	3.18999	0.00287144	0.0234961	0.0295992	0.120933	0.742222	0.531	0.902222	2.14216	HS:NC	0.0170797	0.00400936	up	1237.84	7640.72	1090.65	1414.59	1725.75	7567.15	7358.98	6860.99	1225.86	1198.36	6134.1	7500.73	7657.96	1488.07	994.663	1838.91	902.221	758.395	1550.29	1843.88	1583.88	779.729	1054.09	1164.22	706.904	1700.27	934.222	1278.92	1477.12	1579.49	1311.55	1314.72	1320.87	1302.25	1316.42	1313.46
M365T433	2.14188	0.000254265	0.000323458	0.00738475	0.00659037	0.866667	0.719778	0.964444	2.14171	HS:NC	0.150451	3.66e-07	up	4277.82	9128.14	5683.84	9916.94	9871.58	13134.9	5443.55	5233.67	4951.34	3701.84	4624.14	7895.88	7845.57	6258.87	15398.3	1835.92	7079.87	5807.28	1417.78	2055.7	865.666	5101.37	4929.04	3984.69	1275.85	3414.56	4713.96	3217.65	5073.26	2155.8	4818.89	4818.89	4818.89	4818.89	4818.89	4818.89
M234T237	2.87826	0.000366459	7.12e-05	0.0091097	0.00219789	0.897778	0.764444	0.989	2.14159	HS:NC	0.0933807	1.36e-07	up	1944.32	1527.2	680.482	4178.31	4581.63	9446.62	1625.8	1485.68	1621.12	2123.99	1683.6	3979.05	1790.05	1449.4	7315.39	569.768	511.948	1152.32	849.091	1241.97	1259.21	887.866	662.152	1728.71	1611.95	1552.76	558.04	838.71	1351.94	1008.28	1879.21	1879.21	1879.21	1879.21	1879.21	1879.21
M288T400_2	3.70823	0.00237421	0.012799	0.0268439	0.0810403	0.764444	0.579889	0.924444	2.14098	HS:NC	0.417801	0.285075	up	18885.7	4340.9	4760.65	53894	20528	28847.7	5410.99	4853.62	23978.4	32401.2	12296.6	7818	3293.36	3545	48447.3	1172.54	4198.02	5304.01	7882.52	7802.62	5228.36	7161.33	6861.04	3422.13	2843.75	3875.42	5140.72	2107.33	3914.92	6786.7	5027.87	8140.41	9186.1	4461.77	10894	7102.32
M404T230	0.45407	2.46e-05	4.4e-05	0.00171939	0.00161529	0.906667	0.786667	0.991111	2.1355	HS:NC	0.227137	6.62e-07	down	519.472	1029.82	917.013	481.403	418.92	492.634	844.809	522.704	265.487	292.008	452.433	796.647	900.577	928.483	962.368	2477.09	1458.48	936.336	2153.83	1713.59	1602.41	895.12	637.011	1083.21	1247.43	1247.94	707.728	1561.66	1356.88	2558.46	666.196	666.197	666.196	666.197	666.196	666.197
M715T29_1	0.477087	0.000149258	4.4e-05	0.00522823	0.00161529	0.906667	0.773333	0.982222	2.13351	HS:NC	0.0396406	2.8e-07	down	18892.3	20011.5	11394.8	13525.9	14353.5	3057.09	12542.2	13349.7	18794.8	18881.9	18656.6	6502.77	16335	12106.9	3415.83	32192.6	15149	22835.1	38632.4	37754	38865.1	18653.9	18036	22133.2	35939.6	23850.2	17255.1	36477.6	24666.5	40587	21951.2	21951.3	21951.2	21951.3	21951.2	21951.2
M177T328	3.1472	0.00124902	0.00166522	0.0188097	0.0203836	0.826667	0.646556	0.957889	2.13056	HS:NC	0.156728	4.38e-07	up	4876.17	1452.16	420.227	5942.46	5131.07	4276.05	1133.75	977.791	1483.51	2225.73	1991.91	2292.17	989.751	818.905	7501.59	1001.06	1349.32	1414.17	841.589	1555.7	648.136	993.89	814.437	531.641	202.162	440.581	650.804	811.637	870.801	1064.62	1581.28	1581.28	1581.28	1581.28	1581.28	1581.28
M509T194	0.486132	0.000291677	1.79e-06	0.00811835	0.000190461	0.955556	0.877667	1	2.1283	HS:NC	0.207284	0.201819	down	2977.63	3433.41	2731.83	1541.43	1345.3	505.736	3610.92	2591.55	3692.88	3089.9	2944.01	1375.11	2422.38	3201.14	451.664	6881.4	3102.58	4378.85	8687.03	6381.93	5421.65	4844.98	4686.85	5457.21	3852.8	3452.02	3192.18	4865.99	3715.57	4957.85	3563.33	4406.99	5616.87	5371.07	3196.93	3768.86
M464T201	0.434383	3.06e-05	0.000140358	0.00199802	0.00358642	0.884444	0.739889	1	2.1271	HS:NC	0.133777	0.116365	down	23293	9676.91	12275.9	20126.4	18326.3	11908.4	15449.4	15256.7	14777.3	19688.9	14592.6	13394.9	9115.66	11574.6	10376.9	26707.8	32959.3	11227.2	47009.1	46041.8	51108.7	22276.6	22569	36426.8	40108.8	37238.9	29315.1	37257.8	10606.5	55229.7	25732.8	32203.5	24751.7	22732.2	22726.1	27072.4
M436T186	0.472414	4.14e-06	1.18e-05	0.000538052	0.000640053	0.928889	0.826667	0.991111	2.12461	HS:NC	0.260344	0.241458	down	3172.2	2937.88	4661.56	2597.31	2202.77	1695.19	3658.64	4267.4	3086.81	4490.83	3043.54	3420.35	4199.83	5527.75	1605.24	8471.49	3321.11	4844.4	8718.15	7510.55	9816.92	4550.89	5147.89	7315.06	10797	7448.66	4061.47	9932.98	6330.88	8772.82	6281.24	4611.46	2351.29	4719.82	5377.43	4622.65
M508T207	0.470181	1.37e-05	4.4e-05	0.00121131	0.00161529	0.906667	0.768889	1	2.12377	HS:NC	0.0874314	0.0751714	down	6641.68	2823.64	4588.81	4920.39	4683.26	1486.73	4070.49	3515.08	3997.47	6134.64	4194.53	2752.65	3575.86	4392.42	1810.71	8880.43	7626.87	3905.02	10486.5	12151.5	12042.4	6607.22	6742.9	8457.6	7514.05	8326.18	8020.17	8912.68	3370.49	13691	6491.34	6566.97	7043.89	6300.07	5567.41	5929.99
M435T321	2.47017	0.000151861	0.000264303	0.00529928	0.00563043	0.871111	0.715556	0.966778	2.12262	HS:NC	0.182906	0.181558	up	1295.68	606.159	917.378	1726.58	2284.39	2652.48	481.423	647.787	1173.37	2386.06	1460.12	1293.22	573.972	837.837	2690.27	229.44	1069.83	534.891	474.036	632.03	455.239	905.083	690.357	693.43	225.174	528.139	470.766	363.366	677.36	563.117	1038.89	1163.27	888.152	632.367	784.827	1051
M499T206	0.388103	0.000374162	0.000996702	0.00925704	0.014123	0.84	0.666444	0.978	2.12031	HS:NC	0.122446	0.071625	down	2220.43	2217.96	2436.16	2478.9	1458.75	2133.24	2543.12	2339.35	1442.14	2775.32	2459.84	585.256	2525.17	2395.12	574.887	9281.3	3159.06	1446.97	8046.03	9900.14	7607.42	2573.18	2577.72	4207.71	6621.64	4299.2	1903.63	6317.24	2133.22	8733.53	3666.01	4044.87	3134.34	3919.46	3741.74	3684.21
M243T422	3.58607	0.00214878	0.0742045	0.0257443	0.246698	0.693333	0.470889	0.880222	2.12013	HS:NC	0.0942181	0.089382	up	2070.83	389.817	365.213	3075.15	3146.53	2982.37	364.444	360.705	1031.25	1848.85	965.359	1603.2	375.334	349.293	3480.05	352.179	457.418	393.66	404.187	558.306	335.385	509.77	462.008	395.388	291.876	411.503	371.219	421.514	370.846	513.471	768.215	764.555	842.878	746.173	908.101	673.954
M332T430	3.84605	0.00343306	0.0555296	0.0329713	0.206733	0.706667	0.491	0.895667	2.11801	HS:NC	0.0897671	0.075607	up	8518.2	780.311	1137.27	9636.33	8981.25	8383.24	951.961	745.411	5258.97	7656.86	4933.5	6060.09	1186.77	968.952	9131.37	791.646	2302.92	1465.14	1153.25	1259.51	1162.1	1388.1	1435.15	817.733	686.536	865.011	1420.05	1859.44	897.413	1822.48	3020.27	3053.7	3303.24	2556.21	2966.14	3120.79
M258T142	0.490878	0.000313952	0.000112534	0.00836489	0.00305049	0.888889	0.771	0.977778	2.11611	HS:NC	0.0507294	0.0112258	down	11115.8	35521.4	39035.9	10758.4	9625.21	3430.04	32560.9	27465.2	19433.8	13274.8	13967.2	18356.3	25197.5	31661.7	8267.23	45339.3	27657.5	78739.3	33300.7	47355.7	29149.2	39193.9	36717.3	47355.3	45942.8	27412.9	20888.6	39900.9	58969.2	32558.1	29161.5	28950.1	29709.6	28559.3	29367.4	29145.9
M341T256	0.479668	5.09e-05	6.55e-06	0.00269031	0.000428353	0.937778	0.822222	1	2.11241	HS:NC	0.0672478	0.00719761	down	15218	6636.75	10924.5	9855.59	10131	2406.06	9349.8	8862.44	9910.21	13977.5	10693.3	6896.18	7621.11	10792.2	3148.89	18691.1	13104	13688.8	26403.8	26140.1	29460.5	12349.3	13759.2	13693	17819.9	15839.6	12612.5	23851.5	13363.6	33635.6	13898.2	14093.3	13802.9	13919.1	14096.6	13896.3
M266T210	2.71793	0.000755382	0.00367431	0.0139671	0.0348854	0.804444	0.628556	0.928889	2.11188	HS:NC	0.125581	0.0766424	up	30568.8	5446.34	7096.17	31293.1	32284.4	15926.9	7254.71	5692.96	22385	26934	22323.8	9499.95	4381.84	6194.45	17788.6	2906.8	9571.38	7284.63	3526.47	4637.95	2277.18	12266.6	10450.4	5333.81	2586.7	5831.85	8666.19	4058.46	7544.66	3225.08	10063.3	11482.4	10161.8	10538.1	11670.8	11621
M457T183	0.495143	0.000304009	4.81e-06	0.00824084	0.000345971	0.942222	0.831111	1	2.10615	HS:NC	0.318396	0.205883	down	1134.71	1015.61	943.442	992.945	577.577	144.806	972.539	762.104	975.005	1668.68	1298.84	428.637	1043.46	1308.99	237.307	1894.94	2118.3	1899.41	1964.36	1633.1	1021.5	1429.75	1586.96	1815.76	2359.79	1803.94	2854.52	1652.52	2155.97	1083.4	1314.54	1259.02	1498.44	775.757	864.429	1255.96
M268T206	0.379503	0.000306712	0.00166522	0.0082901	0.0203836	0.826667	0.646556	0.96	2.10566	HS:NC	0.43365	0.212923	down	1835.82	1870.04	1089.47	1479.1	1089.62	1356.73	1461.57	1125.01	2213.81	2231.05	2102.84	1438.32	1539.75	1514.75	455.165	5519.34	1739.3	1222.3	4037.5	4060.55	7309.99	1449.47	2006.27	5776.83	8724.1	5607.69	2450.09	3641.71	1245.29	5296.11	2856.81	2835.69	1453.64	2113.8	3141.44	2405.55
M312T195	0.496203	6.67e-07	2.65e-05	0.000199476	0.00110836	0.915556	0.775444	1	2.10397	HS:NC	0.0542558	0.0447895	down	6724.96	5502.1	6371.2	6140.17	5457.55	3713.34	6487.99	5711.47	5387.7	6196.05	6353.25	4958.06	5108.57	6033.09	3593.22	14509.8	5624.79	11982.3	14871.8	13922.6	13628	9291.06	8311.47	9833.41	13411.3	9474.07	5275.74	13698.9	11922.3	13001.7	9696.64	8892.2	8314.92	9368.39	8928.26	8859.51
M310T317	2.2145	2.57e-05	4.4e-05	0.00176934	0.00161529	0.906667	0.777778	0.986667	2.09824	HS:NC	0.0471711	0.0297039	up	39373.1	16038	15093.4	44618.3	52799.6	53731.7	21850.5	20498.7	33918.1	40915.4	34098.5	29501.7	17073.3	16788.9	50202.2	10078.4	24314.9	14097.3	12401.5	12685.5	11102.5	18062.1	18957.9	15280.3	10111.9	14901	22044.3	10248.4	14298.1	11104.7	22462.3	21969.3	22681.8	20584.5	21563.6	22332.9
M732T29_1	0.465785	0.000393339	7.12e-05	0.00958924	0.00219789	0.897778	0.773333	1	2.09655	HS:NC	0.0935925	2.11e-07	down	26220.7	21506.6	13515.8	15825.3	14452.5	2616.61	14834.1	13071.8	16210.6	15638.3	16494.5	6278.26	18198	11412.4	3621.33	41873.1	17765.3	23985.7	49392.3	43681.8	41892	16706.9	19277.4	22273.5	29693.1	18635.8	13475.3	35844.2	24200.8	51932.5	22296.9	22296.9	22296.9	22296.9	22296.9	22296.9
M827T37	0.499122	4.04e-05	4.4e-05	0.00228795	0.00161529	0.906667	0.786667	0.991111	2.09646	HS:NC	0.144619	0.0228985	down	2512.69	6043.52	1552.98	2125.97	2385.03	1547.73	5156.92	5189.37	3086.9	4338.63	6318.03	4201.3	5600.84	4316.08	2321.4	4406.3	10724.6	5083.14	9564.31	6851.11	7223.11	6014.53	5776.62	9037.96	7755.82	11652.7	7096.61	4315.39	7000.82	11091.1	5061.78	5268.07	5000.48	5340.13	5018.12	5137.08
M349T166	0.459831	0.000176668	7.12e-05	0.00587868	0.00219789	0.897778	0.782	0.982222	2.09517	HS:NC	0.444699	2.97e-06	down	5883.23	633.716	4397.03	5882.37	4130.08	2393.11	4222.67	2839.89	2825.18	5610.18	2664.08	3983.14	2076.7	3270.38	1866.98	10161.9	4819.02	6016.53	9988.36	11632.5	13733.1	4464.31	5474.04	4511.6	7796.31	6248.14	3145.41	9694.61	5363.97	11511.4	4949.36	4949.4	4949.36	4949.37	4949.38	4949.37
M832T37	0.479158	0.000335633	7.12e-05	0.00867164	0.00219789	0.897778	0.764444	0.991111	2.09497	HS:NC	0.297466	3.97e-06	down	2306.18	2734.61	3094.81	2336.32	2790.03	1337.37	2217.27	4442.78	5576.04	2435.1	5560.55	2034.48	3237.46	411.316	1636.67	3284.74	3036.09	2469.1	4470.41	4562.42	7893.36	4633.54	5837.65	7066.21	7606.07	10316.7	8719.84	6700.82	5340.25	6031.73	3964.91	3964.94	3964.89	3964.94	3964.92	3964.92
M310T225	2.81826	0.00146473	0.000478141	0.0205369	0.00837373	0.857778	0.666667	1	2.0898	HS:NC	0.219556	0.019693	up	3335.31	4837.85	3307.94	5309.78	5429.57	7110.63	4152.5	400.452	2400.05	3679.43	2104.21	3751.16	5156.15	619.906	8275.8	3076.53	1375.69	464.494	1479.45	1802.39	1112.62	1065.7	1167.37	1479.72	1021.19	1238.05	1730.66	1316.09	728.832	2185.06	2165.5	2117.03	2246.47	2103.55	2171.68	2160.39
M583T256	0.470347	0.000154998	6.55e-06	0.00535431	0.000428353	0.937778	0.835556	1	2.08831	HS:NC	0.0933042	0.0437889	down	5055.26	1896.43	3176.07	3108.69	3187.18	664.695	3028.05	2747.24	3049.79	3640.7	2887.92	1809.88	2109.63	2708.39	726.162	6455.03	3446.72	3863.04	8509.63	8584.2	8914.58	3582.14	4086.74	4188.86	5066.78	4300.31	3111.22	6900.85	3477.44	10122.5	4439.04	4611.94	4208.14	4260.58	4427.64	4032.21
M639T256	0.487896	0.000139851	1.55e-05	0.00506934	0.000749582	0.924444	0.804222	1	2.08784	HS:NC	0.171118	0.0576355	down	1260.32	551.432	788.097	781.811	859.739	177.801	664.115	726.338	992.861	1471.85	871.1	609.116	661.606	866.125	222.981	1629.69	1175.82	1044.52	2069.67	2088.31	2681.93	913.968	1187.95	1395.26	1746.58	1436.13	968.425	1840.95	966.725	2435.52	1073.67	1158.73	1125.05	1122.87	1301.06	1124.64
M326T375	4.27947	0.00618182	0.0742045	0.0476607	0.246698	0.693333	0.48	0.893333	2.08257	HS:NC	0.0674988	0.0536914	up	5532.22	390.645	631.778	5956.26	5820.19	5844.26	474.684	502.232	3192.97	5525.06	3216.88	3160.5	330.678	635.159	6555.81	280.485	1041.56	751.725	763.216	720.99	1104.35	911.491	578.312	571.199	290.264	478.43	936.821	1062.65	542.058	1128.89	2000.16	2059.23	1864.47	1966.61	2199.26	2109.43
M275T268	3.28915	0.00173739	0.00166522	0.0227246	0.0203836	0.826667	0.653333	0.946667	2.08252	HS:NC	0.298007	0.183342	up	20138.2	2309.79	2264.01	11512	11234.6	5800.33	1223.25	1484.62	4084.9	19943.3	5982.2	3313.29	2619.68	3185.8	4573.14	3132.97	721.867	1733.87	1020.26	2126.8	1674.08	1779.99	1395.47	1180.39	1766.79	3163.61	2335.83	2020.1	2927.19	3323.22	2060.72	2411.84	1807.66	1940.33	2906.37	1658.98
M402T321	2.15419	7.57e-06	8.64e-07	0.000830301	0.00012058	0.964444	0.888889	1	2.08212	HS:NC	0.167267	3.2e-07	up	3426.43	2612.35	1922.34	4471.8	4555.11	6844.9	2520.2	1899.31	2828.25	2929.74	2416.49	3943.28	2770.21	2049.95	6726.67	959.937	1585.38	2127.36	1681.35	1314.76	1124.64	1318.61	1775.77	1805.97	1422.99	1927.14	1717.18	1686.35	2327.04	1326.05	1760.35	1760.35	1760.36	1760.35	1760.35	1760.35
M378T269	3.27116	0.00157875	0.011256	0.0215631	0.0738192	0.768889	0.579889	0.920222	2.08179	HS:NC	0.210375	0.21132	up	1205.08	578.269	316.906	2127.46	2311.23	4436.26	541.089	436.997	1190.2	2143.16	1333.63	1359.58	410.389	414.678	4247.57	344.035	616.667	475.037	424.189	489.189	225.11	415.931	258.558	582.619	395.682	509.8	641.976	471.306	450.793	746.304	694.679	1055.03	1323.08	1148.96	852.692	760.045
M1001T537_4	0.448757	0.000105107	0.000215063	0.00414666	0.00484643	0.875556	0.715333	0.980111	2.08123	HS:NC	0.125362	0.0723221	down	634.321	528.281	574.672	692.947	904.268	1524.92	553.565	327.979	889.428	899.322	649.166	881.766	669.823	430.874	774.085	1755.67	1355.13	618.748	1365.73	2382.4	2425.99	756.557	931.911	1282.21	2656.38	2765.58	1193	1175.64	768.868	2934.43	1294.64	1213.54	1159.1	1142.08	1263.22	1141.54
M541T401	0.494562	4.41e-05	7.12e-05	0.00242765	0.00219789	0.897778	0.768889	0.991111	2.07669	HS:NC	0.172816	0.173221	down	1686.07	3454.89	4039.78	1683.51	1187.75	1586.48	3511.1	4834.52	1951.47	1127.69	2351.52	2292.33	2799.7	3231.67	1170.36	5628.17	4386.57	8073.57	4843.02	5471.85	5806.23	5703.29	5683.97	3257.46	3724.57	3871.05	3994.05	3328.24	8658.01	2199.35	3604.33	4022.1	3461.38	4803.38	2560.5	4186.82
M698T523	3.18034	0.00190295	0.00656805	0.0240216	0.051187	0.786667	0.619889	0.960222	2.07578	HS:NC	0.110852	0.109679	up	2703.54	299.644	1273.08	4278.81	4644.79	4901.46	401.54	794.231	2805.46	2552.33	2646.59	2522.94	765.289	775.449	3307.5	640.981	773.921	800.569	910.702	593.307	798.916	946.631	284.434	820.622	734.378	610.426	1141.82	245.817	844.991	754.677	1298.13	1737.31	1291.48	1632.87	1378.91	1359.14
M714T29_1	0.485097	8.03e-05	5.62e-05	0.0035881	0.00190393	0.902222	0.773111	0.989	2.07045	HS:NC	0.0437166	0.0351214	down	36068.6	32899.2	19831.1	25444.4	26062.8	7101.85	23869.6	21426.2	26992.5	34462.7	28082.6	12429.5	36691.8	16904.5	8161.17	58576.3	25403.5	41456.7	61715.2	70762	73320.5	33496.3	33525.5	43211.3	59359.4	37479.6	24898.8	55703.6	40090.2	75758	38233.6	39327.8	40038.5	38082.1	40871	41390.8
M342T256	0.49398	0.000148556	3.51e-06	0.00522823	0.000280322	0.946667	0.851	1	2.06793	HS:NC	0.0842583	9.34e-08	down	4255.77	1625.31	2700.77	2563.47	2970.18	512.291	2230.13	2272.04	2047.71	3039.32	2320.68	1334.49	1554.43	2575.45	692.55	4636.37	3475.2	3389.68	6611.05	6433.42	6223.28	3203.22	3174.72	3196.46	4002.08	3363.45	2702.62	4988.16	2982.15	7804.15	3320.31	3320.31	3320.3	3320.31	3320.31	3320.31
M952T509_1	0.497379	3.2e-06	8.82e-06	0.000453523	0.000512276	0.933333	0.824333	0.995556	2.06737	HS:NC	0.179072	0.0532409	down	2469.59	1570.13	1571.43	1651.06	1934.65	1248.11	1248.71	950.481	1760.52	2130.64	2261.62	1835.6	1416.16	2471.36	1278.49	3955.17	3352.63	2192.24	5017.01	4956.03	4455.72	1822.25	1943.87	3240.05	2636.21	3300.74	3235.32	3735.42	2385.27	5641.1	2460.36	2228.3	2674.29	2307.46	2424.11	2414.88
M549T495	3.48554	0.00501454	0.012799	0.0420923	0.0810403	0.764444	0.582	0.92	2.06711	HS:NC	0.354684	0.264118	up	1225.8	194.58	81.7872	1047.03	1341.3	1504.09	244.566	200.978	747.744	1098.71	867.32	552.998	71.5953	275.648	1803.36	163.523	451.751	44.612	92.5979	113.906	136.756	338.501	177.532	227.572	120.6	233.183	342.481	323.58	249.765	213.411	613.733	265.738	394.797	583.461	393.824	353.988
M413T429	2.27804	0.000127263	0.000478141	0.00472289	0.00837373	0.857778	0.710889	0.964444	2.06473	HS:NC	0.183125	0.175066	up	3459	916.025	1341.92	3345.37	2830.76	3499.63	1099	973.769	1491.66	2620.79	2257.87	1404.29	812.678	1186.11	2482.04	530.619	1549.61	456.654	418.947	395.053	832.205	810.444	1583.55	1328.9	816.854	1100.54	982.314	818.416	575.746	846.851	1599.7	1613.46	1154.73	944.718	1249.99	1212.6
M249T415	2.52974	0.000329662	0.000264303	0.00861656	0.00563043	0.871111	0.715556	0.975667	2.06375	HS:NC	0.244601	2.55e-06	up	1595.17	1053.24	655.456	2522.33	2731.98	4330.04	775.339	816.928	1044.37	1876.91	949.052	991.204	833.873	424.208	2166.78	453.899	633.154	741.905	592.304	725.259	488.816	966.91	1010.55	755.224	822.138	435.017	445.997	351.844	237.656	339.029	737.79	737.787	737.793	737.787	737.79	737.789
M497T429	3.37057	0.00273031	0.012799	0.0288522	0.0810403	0.764444	0.593222	0.928889	2.06157	HS:NC	0.155123	0.132117	up	2838.55	666.941	608.286	4046.08	4614.04	6080.5	737.426	631.694	1555.79	2988.1	1122.49	2186.24	632.114	487.73	5744.13	576.179	547.487	957.686	767.944	717.231	736.586	865.823	863.477	514.168	508.056	564.896	802.317	536.993	799.61	607.791	962.78	922.226	949.483	1274.26	821.169	1034.51
M624T256	0.48096	1.92e-05	1.55e-05	0.00145663	0.000749582	0.924444	0.806556	0.995556	2.06096	HS:NC	0.226156	0.095021	down	704.728	251.419	376.746	555.341	550.602	176.689	397.359	410.661	417.886	665.06	499.354	318.504	356.32	429.916	215.825	942.401	540.408	681.577	1291.05	1359.43	1223.08	597.748	582.105	575.048	785.993	677.394	545.937	904.169	677.238	1770.14	612.319	733.476	703.441	527.73	639.522	638.774
M908T519_3	0.406497	0.000215874	0.00083409	0.00682046	0.012421	0.844444	0.688889	0.955556	2.05435	HS:NC	0.24519	0.219458	down	486.604	838.29	662.437	742.713	741.662	472.209	472.292	632.02	859.219	510.666	713.241	525.612	714.318	869.374	418.752	2552.4	627.656	559.87	2277.08	2922.79	1827.52	723.758	942.155	1880.59	2655.87	2011.1	794.134	1420.28	579.259	1988.08	873.333	1152.3	1122.84	617.431	1268.65	773.778
M390T400	2.07553	7.7e-05	0.000174139	0.00357588	0.00424101	0.88	0.742222	0.982222	2.0537	HS:NC	0.182453	0.158056	up	3196.46	1747.29	998.453	3811.51	2590.02	3816.53	1422.48	1523.37	4085.02	3247.07	3320.82	2646.84	2670.31	2325.66	3596.67	690.891	1794.54	993.491	898.458	607.781	1050.6	1135.08	2462.28	1276.5	516.641	1365.78	1290.79	1815.16	2804	1051.25	2077.09	1978.44	2455.68	2067.49	1400.79	1720.39
M412T212	0.49233	0.00204514	1.55e-05	0.0251	0.000749582	0.924444	0.791111	1	2.05218	HS:NC	0.218499	0.218215	down	320.168	366.936	355.278	252.04	451.37	33.4397	551.864	421.673	354.882	335.486	321.53	137.17	271.142	455.67	26.7886	389.382	867.121	475.663	641.894	590.519	593.409	775.618	823.741	581.355	231.772	788.219	750.965	634.822	664.779	646.664	727.717	520.632	399.211	744.043	569.797	473.77
M255T317	4.28613	0.00492754	0.026354	0.0417413	0.129991	0.737778	0.524444	0.922333	2.0521	HS:NC	0.188228	0.19041	up	4163.38	1644.42	761.861	9962.35	8910.69	20503	800.135	1258.09	3584.72	3655.98	2700.98	8050.24	1024.53	1571.23	18837.5	1064.41	1288.64	649.946	1778.53	1825.02	1909.67	780.063	1102.71	1663.21	1278.83	1629.89	1025.87	860.23	1273.43	2267.68	4511.01	3550.39	2346.13	3517.38	2956.42	2992.67
M391T60	0.49355	9.67e-05	5.62e-05	0.00389684	0.00190393	0.902222	0.766556	0.991111	2.05137	HS:NC	0.0792281	0.07921	down	10009	8376.89	14318.4	5507.25	7406.55	3248.18	13713.4	15575.6	8273.47	4170.72	8380	9105.07	9736.5	15524	3155.89	5986.47	14518.2	24066.5	21716.3	13029.1	24127.2	19319.7	19445.2	14520.8	18066.7	16541.2	13788.2	23028.9	23959.6	24455.1	14667.8	13567.8	16088.2	16634.1	13690.5	14245.5
M267T157	3.43018	0.00293426	0.00493962	0.029924	0.0422261	0.795556	0.617778	0.957889	2.04665	HS:NC	0.278035	0.0272508	up	10313.9	2206.39	5158.49	19427.2	8878.79	78347.6	5806.53	5943.12	14565.9	13485.4	12239.5	14852.4	5112.74	4483.16	40698.5	2212.5	5751.29	5281.66	4597.44	3580.9	7369.19	5484.71	7014.63	6013.29	5554.78	6154.37	1508.16	3869.95	3965.06	2052.29	6397.27	6089.44	6650.71	6128.22	6376.21	6325.4
M416T207	0.398354	0.000587927	0.00083409	0.012273	0.012421	0.844444	0.675556	1	2.04398	HS:NC	0.279948	0.284792	down	1921.21	1101.21	1232.25	2246.83	2041.36	1075.55	1663.72	2510.06	1573.14	1906.93	1624.53	782.68	1919.82	911.303	813.401	3290.6	948.997	7010.37	4180.8	4128.38	5151.43	4362.44	3878.69	784.807	3451.13	3604.88	1244.89	3366.2	8121.15	5026.15	1678.05	2303.06	2197.84	2222.46	3887.43	1828.74
M974T497_1	0.49343	1.16e-05	8.82e-06	0.00107223	0.000512276	0.933333	0.822222	0.991111	2.04378	HS:NC	0.102437	9.91e-07	down	4516.53	1442.73	2606.61	4269.62	3594.38	2842.13	2597.3	2461.37	2946.66	3454.46	2667.6	2281.7	1875.67	2196.96	2559.15	5897.8	3757.36	4896.92	9229.64	7198.35	10602.1	3887.36	4363.54	4314.08	4875.79	4206.7	2690.55	6872.9	4284.92	8674.46	4077.98	4077.98	4077.99	4077.98	4077.99	4077.98
M341T471	3.37685	0.00472734	0.0164317	0.0405225	0.0953876	0.755556	0.546667	0.915556	2.04246	HS:NC	0.237133	1.86e-06	up	7495.25	1072.23	1450.78	9132.98	9173.25	11484.2	1386.56	877.732	5096.27	8763.82	4324.41	4296.51	632.294	1263.24	7774.31	953.133	593.157	3053.82	1035.83	1330.89	1220.99	2148.08	1999.42	1170.64	728.752	1330.93	1768.55	1228.52	2305.82	1111.6	2501.82	2501.84	2501.82	2501.83	2501.83	2501.83
M287T39	4.31146	0.00586888	0.0408399	0.0462243	0.169824	0.72	0.488889	0.891222	2.04206	HS:NC	0.245179	0.248102	up	6805.55	4097.33	54642.9	52268.2	3512.49	26375	4755.68	61104.3	6667.85	3834.64	7582.53	39692.1	5229.52	50334.9	22156.1	3083.48	6045.95	6054.14	4730.11	3894.23	5720.64	5253.14	6763.88	5302.75	4919.26	3262.64	4687.16	6365.24	7034.32	7843.72	5552.89	5779.59	4643.81	6532.42	4591.94	3349.02
M224T291	2.11947	0.00231381	0.00987482	0.0267076	0.0678042	0.773333	0.591111	0.909	2.03173	HS:NC	0.131131	4.6e-07	up	6659.71	29452.4	4976.04	6261.86	6462.13	11027.4	11136.1	12033.7	14216.8	8126.19	15021.9	9194.44	29573	5918.8	8682.18	1414.3	9907.93	6369.29	2097.22	1866.5	2227.49	7309.22	8880.66	7749.74	2025.39	7328.28	15205.3	3760.08	7394.11	798.233	6544.75	6544.75	6544.76	6544.75	6544.75	6544.75
M186T100	0.479899	2.17e-05	2.65e-05	0.00158653	0.00110836	0.915556	0.764222	1	2.02518	HS:NC	0.261484	0.246662	down	797.006	808.3	619.908	863.453	774.588	746.637	449.93	577.547	870.564	884.152	665.349	634.871	704.116	360.62	738.184	1225.27	1680.37	541.582	1530.59	1398.36	3017.33	1047.44	945.858	1787.57	1323.14	1473.52	1862.45	1130.65	749.178	2156.35	1539.22	787.662	1181.35	1203.61	980.334	1092.75
M363T231	0.49408	9.39e-05	0.000140358	0.00388052	0.00358642	0.884444	0.735444	0.982222	2.02173	HS:NC	0.248901	0.0520267	down	601.952	825.426	950.251	405.365	359.105	1299.24	940.762	1121.21	899.939	1011.75	990.929	1692.36	1894.68	1546.58	1020.77	2689.72	1777.42	1275.55	1540.38	2064.27	2566.52	1455.33	1482.93	2993.38	2586.39	3287.98	1998.47	2415.74	709.691	2649.73	1153.06	1336.24	1132.69	1257.18	1187.24	1211.1
M719T336	0.41717	0.000583099	0.00230646	0.0122178	0.0249942	0.817778	0.628778	0.955556	2.01961	HS:NC	0.121838	9.88e-08	down	139.737	358.909	264.725	165.516	193.5	140.966	384.551	355.013	267.047	99.5838	250.888	193.41	359.648	221.238	80.6146	812.729	160.578	828.046	395.489	456.746	188.384	610.962	689.617	823.256	940.987	728.232	188.048	508.828	805.928	192.936	426.597	426.597	426.597	426.597	426.597	426.597
M285T459	2.89492	0.00119459	0.00570351	0.0183145	0.0465032	0.791111	0.564444	0.928889	2.01927	HS:NC	0.0648459	5.06e-07	up	3810.53	936.758	821.738	5419.75	5388.98	4651.8	1142.87	764.948	2272.25	3485.54	1892.19	2685.65	881.329	834.701	5624.36	1083.07	760.719	1016.21	1388.27	1378.38	1056.22	827.528	1001.23	712.054	979.473	606.903	641.586	822.144	826.911	928.528	1822.29	1822.29	1822.29	1822.29	1822.29	1822.29
M309T551	3.16432	0.00566685	0.026354	0.0453717	0.129991	0.737778	0.546667	0.902222	2.01196	HS:NC	0.225584	1.11e-07	up	2733.66	367.026	607.488	2428.7	2331.79	6378.29	520.758	394.936	2878.07	1913.5	1629.86	2962.6	331.927	660.25	4104.33	357.084	851.623	698.402	288.159	196.907	815.512	334.509	933.577	1002.86	417.739	742.439	1132.47	812.345	619.186	354.76	970.229	970.229	970.229	970.229	970.229	970.229
M389T413	2.9025	0.0015889	0.0164317	0.0216609	0.0953876	0.755556	0.568889	0.913444	2.01122	HS:NC	0.098474	0.0576039	up	8508.43	1583.41	2103.79	9825.51	9298.23	9854.05	1599.24	1827.67	4752.04	7081.15	5022.24	4819.95	1374.73	1499.41	10536.8	1314.51	1510.44	1474	2011.68	2280.53	1805.19	2160.88	1663.74	1484.82	1207.06	1724.07	2203.08	2445.54	1713.1	2455.85	2880.93	3151.1	2687.56	2888.48	2783.85	3156.98
M484T208	0.49692	1.75e-05	3.43e-05	0.00136943	0.00137761	0.911111	0.768889	1	2.01122	HS:NC	0.0650087	0.0577147	down	3795.96	2573.33	3715.88	2831.3	2324.64	1195.6	3219.75	3505.63	2918.01	3615.5	2763.99	2090.94	2682.09	3930.23	1676.08	8008.08	5074.18	2830.82	7247.73	7703.6	7778.93	4415.53	4352.49	5086.15	7054.74	5722.6	5302.37	5534.98	2132.47	7964.25	4756.77	4968.56	4666.7	4235.55	4288.64	4371.14
M566T430	2.98919	0.00201524	0.00493962	0.0248635	0.0422261	0.795556	0.608889	0.96	2.01096	HS:NC	0.155281	0.155254	up	2233.78	532.926	1266.82	5501.81	3601.23	4891.66	882.202	875.854	1256.31	2792.94	1173.85	4542.92	510.985	1076.08	5451.69	678.233	586.114	1148.95	636.803	730.117	1165.31	666.928	811.432	437.077	671.278	825.65	1314.79	632.663	1282.38	653.385	1006.66	1235.93	1402.79	1578.8	1449.31	1466.31
M311T371	3.03231	0.00307004	0.0453339	0.0307399	0.181802	0.715556	0.493333	0.895667	2.01078	HS:NC	0.18538	0.171933	up	1191.47	196.758	196.451	1000.63	1301.2	2348.46	216.454	177.442	803.578	982.327	746.435	685.893	250.395	256.528	1612.96	221.83	283.993	233.168	286.927	239.951	238.261	580.63	301.715	258.956	98.6743	133.266	356.049	207.126	300.483	205.466	317.378	550.401	489.162	400.51	551.499	483.876
M215T292_2	3.39541	0.00419575	0.012799	0.0376932	0.0810403	0.764444	0.568444	0.933333	2.01049	HS:NC	0.107617	5.07e-07	up	4341.31	660.222	611.517	7032.28	6221.44	9474.99	1196.1	1421.6	2630.65	3542.98	2564.99	5990.38	1012.47	1560.16	12625.8	848.096	1515.2	1344.01	1058.66	1250.58	1119.39	1340.29	1801.48	652.095	774.201	808.289	1317.02	1463.31	1397.28	1242.21	2592.41	2592.41	2592.41	2592.41	2592.41	2592.41
M261T268	2.38746	0.0016521	0.00166522	0.0219467	0.0203836	0.826667	0.657778	0.96	2.00441	HS:NC	0.231672	0.137309	up	1612.66	2316.99	1534.01	1088.29	2261.2	5545.91	3246.78	2827.38	3146.24	913.698	5798.38	1270.11	3632.16	1886.88	7117.08	1243.05	487.923	1747.41	1920.16	2106.72	988.252	2298.3	1091.9	927.918	1321.51	1177.31	1349.18	998.802	736.622	117.407	1916.86	1525.51	2027.64	1901.95	1420.77	1843.12
M426T34	0.495079	0.000340132	5.62e-05	0.00873879	0.00190393	0.902222	0.771	0.982222	2.00239	HS:NC	0.276163	9.28e-07	down	7801.98	2640.27	2524.77	7785.17	6380.48	2981.76	7376.46	5542.88	6048	7988.42	5993.29	3201.15	6484.67	1782.61	1230.75	12180.9	7890.57	6757.92	16409.3	17173.4	14635.4	9557.93	8320.29	8122.87	13415.1	6527.22	4157.48	8404.84	7172.5	12305.7	7987.99	7987.97	7987.99	7987.98	7987.98	7987.98
M450T396	2.48135	0.00233522	0.00987482	0.0267076	0.0678042	0.773333	0.555556	0.922333	2.00195	HS:NC	0.133387	0.113775	up	5052.97	1029.45	1216.7	5224.43	6101.3	6816.88	1803.91	1433.93	4456.7	5685.41	3516.43	2996	826.264	1304.59	6522.23	576.293	3771.91	1872.03	744.047	871.921	989.796	1545	2253.95	1487.57	506.776	1428.32	2286.15	1509.59	1369.76	544.118	2347.73	2502.58	2497.87	2390.94	2606.14	2201.05
M302T540	2.47699	0.000602436	0.00196295	0.0124707	0.0225522	0.822222	0.646556	0.951111	2.00045	HS:NC	0.0936971	0.0631675	up	2219.62	861.482	709.809	2548.59	2411.21	2989.95	657.939	733.315	1543.45	1985.32	1571.81	1868.2	556.004	478.281	3315.16	545.837	603.123	493.478	651.786	713.136	367.404	1039.45	797.024	929.435	474.735	498.269	968.439	595.287	580.128	613.365	978.629	972.67	920.612	955.657	1122.68	964.426
M336T267	2.59012	0.000658618	0.000323458	0.0129128	0.00659037	0.866667	0.742222	0.966778	1.99678	HS:NC	0.130567	0.0994318	up	4200.06	1404.72	1325.9	6767.72	6330.59	6570.05	1350.07	2970.41	2294.45	2662.73	2261.43	2167.28	1338.26	1247.67	8261.45	678.586	2190.77	1274.26	1772.19	1954.92	1547.68	1283.42	1512.41	1274.4	1007.11	957.635	1317.02	945.245	917.991	1115.57	1799.91	2092.08	2162.6	2244.72	2358.18	1959.37
M412T424	2.27454	0.00188662	0.00656805	0.0239075	0.051187	0.786667	0.593222	0.928889	1.99592	HS:NC	0.293686	0.288967	up	3873.37	1218.77	1708.49	4466.97	6451.87	5297.24	1496.78	1513.37	2338.06	5075.81	2872.55	3309.41	1047.42	1784.73	4878.08	1823.71	145.184	745.207	532.156	2686.03	1328.6	1961.67	878.816	1778.08	559.041	733.957	2044.35	1772.54	2069.73	1750.82	2474.41	2002.5	1709.06	1352.06	2949.07	1227.75
M957T514	0.475954	0.000212483	0.000577781	0.00673607	0.00956356	0.853333	0.686556	0.986667	1.994	HS:NC	0.207383	0.16538	down	4124.73	3309.79	790.361	3221.04	4113.84	3019.82	2594.81	2955.92	3477.1	2963.76	2933.31	4288.71	2728.8	4248.3	2682.7	3565.73	5951.68	7553.78	2569.64	10102.8	10226.2	5579.02	8501.2	5077.16	12026.9	5421.86	3699.83	7834.44	2765.06	8825.49	4220.66	3171.51	4118.22	4371.53	5730.57	4028.18
M601T256	0.494972	0.000414506	0.00039405	0.00976437	0.0073703	0.862222	0.72	0.971222	1.99207	HS:NC	0.0966505	9.48e-08	down	1660.9	578.549	971.886	1005.02	1077.99	235.177	851.374	682.348	1064	1166.74	1136.39	573.242	513.846	990.008	207.638	1845.77	973.502	1103.7	2416.65	2337.52	2962.76	854.919	1229.97	1471.77	1654.46	1420.22	954.15	1974.05	1293.89	3195.2	1299.2	1299.2	1299.2	1299.2	1299.2	1299.2
M739T336_2	0.401252	0.000947788	0.00118667	0.0160575	0.0160605	0.835556	0.688889	0.964444	1.99003	HS:NC	0.10811	0.0802945	down	200.5	603.073	393.46	282.586	186.169	179.333	473.69	363.26	368.449	194.424	376.833	300.628	681.596	290.115	202.833	1556	217.308	1314.39	896.76	309.869	402.469	741.083	705.336	1036.85	1445.62	1011.38	185.2	930.289	1519.96	430.087	583.176	659.928	564.467	608.359	666.061	525.362
M1135T519_3	0.401107	0.000655093	0.00166522	0.0128706	0.0203836	0.826667	0.662222	0.973333	1.98992	HS:NC	0.221717	0.111934	down	1134.99	1208.78	768.83	814.708	673.219	609.506	956.93	770.027	887.483	954.483	1149.66	914.328	429.848	753.156	721.539	3300.89	1196.55	426.471	2561.72	2660.07	2094.95	774.129	1109.69	2540.68	2997.57	3534.98	1320.9	2641.12	718.828	3902.22	1048.16	1310.24	972.376	1207.59	944.921	1032.74
M369T456	2.66376	0.00146005	0.00864181	0.0205021	0.0618822	0.777778	0.564444	0.924444	1.98789	HS:NC	0.0602571	3.3e-08	up	9750.63	4166.85	2876.69	14387.6	14624.7	21797.2	3335.12	3404.17	7459.92	9553.62	8282.74	10331.8	4333.47	2034.88	20465.8	2028.55	3493.54	3817.2	3494.34	3423.2	3444.91	4843.11	4551.53	2604.69	1621.68	3014.71	3821.35	3704.25	4196.56	3298.29	5478.54	5478.54	5478.54	5478.54	5478.54	5478.54
M326T354_1	0.372295	0.00166808	0.011256	0.0220338	0.0738192	0.768889	0.591111	0.917889	1.98715	HS:NC	0.0966318	0.0893103	down	1410.54	3943.04	4034.37	2625.2	1845.65	1843.19	3123.03	4170.37	2110.13	1910.94	2875.22	2291.87	3513.21	2988.52	1600.81	11736.9	2703.27	1833.19	11156.3	12025.9	12814.3	1736.14	2376.26	6730.88	10023.6	7106.61	2658.9	9179.24	3132.5	12996	5170.24	5863.99	4940.04	6079.44	4752.59	4946.37
M329T337	3.02574	0.00224	0.012799	0.0262689	0.0810403	0.764444	0.546667	0.913444	1.98605	HS:NC	0.119345	0.103964	up	1085.88	361.855	468.229	1908.74	1823.84	3996.45	546.129	379.989	1412.55	1410.69	1324.81	1509.84	286.575	395.211	3653.84	402.561	647.322	159.805	527.206	485.187	766.252	374.916	397.617	509.624	319.07	335.818	678.075	374.32	215.963	602.831	908.957	737.487	1055.2	895.207	839.758	966.544
M298T420	3.2237	0.00428822	0.0453339	0.0381938	0.181802	0.715556	0.466667	0.924444	1.98584	HS:NC	0.0802703	0.0524349	up	8291.69	1339.15	1228.93	11101.9	10474.4	14224.4	1241	1150.62	4841.07	7849.75	6984.43	6601.98	2859.02	2440.06	15292.4	1737.2	2387.03	2159.1	1931.6	1824.03	2060.41	1497.47	1792.39	2923.67	1636.3	1498.14	2915.29	1664.81	2358.49	1368.96	3949.99	3504.31	3708.34	3562.51	3315.34	3721.9
M311T317	2.10175	9.64e-05	0.000140358	0.00389684	0.00358642	0.884444	0.751111	0.982222	1.9749	HS:NC	0.132982	0.130664	up	7901.22	4188.62	3052.74	9423.71	10121.4	11361	3648.87	3710.88	7157.91	8370.79	7426.19	8369.38	3964.06	3120.74	9966.1	2733.96	5219.18	2048.83	2918.6	2200.86	2367.99	4962.71	3851.62	3238.03	1661.15	3586.66	5371.53	2526.24	2845	2895.56	5367.98	4851.18	4433.89	4135.51	4591.83	4431.44
M313T361	2.87912	0.00247758	0.00656805	0.0271952	0.051187	0.786667	0.6	0.942222	1.97144	HS:NC	0.258293	0.25525	up	4752.42	895.971	1374.11	6082.68	7254.95	4992.66	1158.7	1781.11	2681.5	3802.67	2664.55	4325.64	479.858	899.385	7035.38	680.36	1397.63	615.467	1204.25	2504.85	844.415	1116.16	1504.83	660.35	604.313	1006.66	1025.56	1375.63	1216.66	1672.38	1361.98	1887.19	1253.26	1596.46	1584.14	1624.31
M331T167	0.466172	0.00151649	0.00196295	0.0210106	0.0225522	0.822222	0.635333	0.944556	1.97025	HS:NC	0.511871	0.134126	down	10805.1	1279.94	5179.43	7889.66	8023.72	9327.16	5776.32	3765.86	9499.23	14774.8	6269.42	5475.04	1429.93	4598.9	2697.59	12425.6	4348.2	7564.85	19580.2	18521.9	36778	6160.44	9410.3	15746.2	19227.8	14110.2	8183.58	12611	7282.01	15681.3	6522.17	8405.04	8268.74	5901.99	8699.83	8333.36
M319T194	3.35078	0.00310444	0.00039405	0.0308844	0.0073703	0.862222	0.728889	0.973333	1.96865	HS:NC	0.186019	0.167899	up	1773.75	1489.33	1700.95	5763.65	6954.52	12438.2	1526.51	1500.5	1448.53	1544.15	1079.23	6470.74	1526.28	2053.83	15111	1369.91	1402.9	807.213	1547.62	1234.27	1138.25	1267.75	1877.41	967.149	1411.35	1086.78	1562.77	970.549	881.622	1091.38	3258.19	2193.07	2117.19	1932.28	2416.62	2235.68
M204T433	2.84683	0.00261059	0.0185537	0.028148	0.104025	0.751111	0.546444	0.928889	1.96689	HS:NC	0.170904	0.17033	up	4478.8	768.483	1284.67	4676.09	5290.07	5177.69	753.237	914.912	2967.14	4327.84	3203.5	3279.87	553.515	905.785	5206.22	648.813	2473.57	1204.58	770.186	846.516	725.765	1141.33	1183.55	935.029	659.808	864.378	1104.87	1012.73	989.999	820.133	2417.86	2066.06	1789.84	1885.67	1831	2826.44
M333T112	0.418099	0.00190848	0.00367431	0.0240216	0.0348854	0.804444	0.644444	0.951111	1.96586	HS:NC	0.268922	0.160887	down	1091.89	2574.41	1391.93	4909.64	1016.11	871.806	2199.66	2896.5	798.537	683.322	1053.61	1722.81	1865.16	1768.97	1562.02	3371.36	7757.92	1253.1	1819.14	4743.17	2684.67	4617.5	6809.14	6006.98	3620.74	2471.16	11878.3	1511.67	972.308	3641.02	2663.61	2521.6	2452.7	2406.5	3609.05	3244.47
M227T156	2.15649	0.00144838	0.00083409	0.0203688	0.012421	0.844444	0.668778	0.968889	1.96579	HS:NC	0.286092	0.176299	up	2481.51	2063.2	1408.39	4643.43	5657.67	6511.96	2794.31	2263.52	1195.41	2905.44	2011.77	2507.26	1578.09	1644.69	7125.02	1166.05	2250.25	705.742	1269.31	1880.57	502.477	2470.21	4001.54	1604.06	1197.62	1276.24	1260.66	1130.77	742.017	240.514	1784.42	1397.27	2593.57	1897.49	2153.12	1810.72
M697T523	3.02567	0.00348407	0.0185537	0.0333501	0.104025	0.751111	0.535444	0.924444	1.96402	HS:NC	0.166834	0.156644	up	5847.16	879.118	1868.79	6882.59	8147.77	9911.56	1365.88	946.626	4551.28	5619.36	4684.09	5191.41	835.156	1411.65	9388.19	849.669	2064.54	762.047	1336.65	2178.47	1438	1706.85	1844.7	1078.87	968.955	1319.7	3090.81	1001.21	881.49	1797.28	2597.19	3008.5	2678.95	4039.3	2731.83	2896.11
M584T376_1	2.74955	0.00544315	0.00754354	0.044127	0.0562129	0.782222	0.597667	0.933333	1.96262	HS:NC	0.0804041	0.0295294	up	3224.19	562.501	1882.77	5614.94	5950.14	13160.5	1639.52	1724.73	3394.65	4555.14	3387.38	6007.26	1012.49	2090.12	12162.6	314.558	3243.87	446.144	1750.78	1503.26	2196.32	1439.37	1430.43	1955.37	420.986	1856.03	3504.17	1498.88	321.752	2256.17	3033.33	2843.29	2888.42	2733.98	2948.36	2879.81
M376T295	2.60399	0.00135156	0.00987482	0.0195059	0.0678042	0.773333	0.582222	0.937778	1.95791	HS:NC	0.122173	1.58e-06	up	2452.27	490.356	654.788	2638.92	2025.89	3355.39	626.853	591.23	1331.9	2512.54	1484.58	1873.42	421.741	759.542	3224.2	512.832	757.126	613.099	301.965	790.193	863.257	647.071	757.449	682.684	521.712	392.697	766.949	467.237	893.903	418.814	1108.48	1108.48	1108.48	1108.48	1108.48	1108.48
M465T200	0.467909	0.00012224	0.000478141	0.00455454	0.00837373	0.857778	0.693333	0.973333	1.95783	HS:NC	0.14347	0.137863	down	7570.74	4197.2	4972.53	6859.45	5119.38	3821.7	5838	5525.52	4204.44	7950.22	4768.12	3243.92	4002.86	3533.2	2780.38	11945.5	11065.8	4678.21	15223.3	15717	17875	5501.1	5770.5	10787.2	11898.8	10628.4	7369.2	10867.9	3365.34	16285.6	7405.15	7510.35	9843.08	6221.73	8398.31	7876.73
M367T200	0.473166	0.0019852	0.00493962	0.0246228	0.0422261	0.795556	0.588778	0.946667	1.95732	HS:NC	0.224381	1.08e-06	down	597.071	2888.38	1369.91	488.717	714.399	1375.53	2027.12	609.344	2842.58	2600.77	619.803	931.767	1640.61	284.774	511.6	2836.09	1828.31	2241.67	5620.09	4407.05	5121.92	636.141	1505.5	3537.82	4268.45	2386.55	1468.19	1576.97	1348.21	2433.76	1629.8	1629.8	1629.8	1629.8	1629.8	1629.8
M307T418	2.59005	0.00117872	0.00987482	0.0181308	0.0678042	0.773333	0.577556	0.933333	1.95624	HS:NC	0.16418	0.16262	up	1891.82	390.967	457.014	2121.78	2093.5	2161.96	439.814	443.44	1194.23	1830.45	1027.81	1235.82	378.853	539.395	2155.9	385.062	309.785	704.39	393.625	451.556	380.336	644.695	686.848	448.081	307.876	328.747	472.658	492.871	575.893	507.303	842.952	842.837	698.246	1059.48	773.3	637.514
M246T418	2.11971	9.58e-05	4.4e-05	0.00389442	0.00161529	0.906667	0.793222	0.982222	1.95621	HS:NC	0.151887	0.134733	up	2310.48	869.399	805.315	2509.24	2444.69	2865.96	936.957	1056.89	1626.47	1935.04	1608.08	1249.26	751.155	1053.1	2859.32	685.415	930.089	929.953	671.202	679.61	672.096	719.899	867.366	692.542	480.259	731.006	1114.69	576.504	1186.87	800.618	1072.57	1103.14	1085.78	1385.92	850.199	1202.62
M242T199	2.49618	0.00184307	0.00230646	0.0236114	0.0249942	0.817778	0.666667	0.946667	1.95591	HS:NC	0.339605	0.0444155	up	4524.85	1377.43	1247.83	7958.45	8731.43	5470.75	1862.04	1362.88	4289.74	6908.81	3895.92	2102.65	1255.97	1077.89	2682.57	543.132	1032.83	905.083	1217.37	2378.21	1038.75	2414.22	4478.51	1566.76	1384.82	743.744	1219.32	1424.32	953.705	632.412	1753.59	1835.44	1647.88	1913.77	1712.95	1771.21
M769T389	3.18446	0.00590997	0.0329436	0.0464064	0.149776	0.728889	0.537778	0.911111	1.95521	HS:NC	0.159915	0.0508987	up	7080.79	590.169	1196	6688.23	4945.31	8724.57	843.011	1193.2	4904.13	8095.27	5952	6205.68	1028.06	1458.71	10792.5	398.408	2382.47	815.616	1265.53	985.292	2252.6	1555.19	1194.43	1001.55	671.343	1194.69	3087.78	1663.72	1684.19	1733.99	3334.34	3252.26	2938.94	3547.77	3234.29	3243.62
M308T323	2.32983	0.000648729	0.00230646	0.0128265	0.0249942	0.817778	0.637667	0.949	1.95304	HS:NC	0.259608	0.184262	up	5196.34	2559.27	1515.44	6387.47	6485.01	7810.05	2217.65	1742.81	4201.88	4638.46	4759.78	5784.87	2366.6	1250.77	8520.81	2099.91	3009.25	2453.49	2174.03	2260.76	907.247	1695.07	2046.28	1140.27	2429.18	1043.8	2666.81	843.518	1985.01	1332.03	2867.29	1887.34	3046.74	2637.98	2888.52	1797.39
M370T457	2.58489	0.00112428	0.00230646	0.017553	0.0249942	0.817778	0.624333	0.968889	1.94831	HS:NC	0.165865	0.13373	up	1943.96	495.128	752.548	2769.33	3201.51	4255.52	454.589	1275.45	1916.19	1740.64	1400.57	1770.28	1046.97	791.97	4384.84	716.987	887.333	755.873	909.267	545.086	881.528	705.166	894.587	894.164	787.544	849.961	467.193	453.997	520.692	639.962	1102.16	1259.59	967.677	1268.6	1200.29	1152.81
M257T32	2.092	0.000446791	0.00083409	0.0103682	0.012421	0.844444	0.682111	0.966778	1.94779	HS:NC	0.260821	2.8e-07	up	26091.1	36137.6	24926.8	34083.3	20914.6	26829.3	47675.7	24740.6	12277.3	9727.57	8787.43	21328.8	37641	48006	41084.4	22658	23124.6	21131.3	17654.3	13301.9	9647.11	11157.6	13471.3	6817.54	7932.94	7111.29	10223.3	9301.73	14457.6	12894.6	17551	17551	17551	17551	17551	17551
M280T172	0.498338	5.66e-05	8.98e-05	0.00289504	0.00259172	0.893333	0.755556	0.977778	1.9451	HS:NC	0.261057	0.24861	down	12225.8	3559.65	6149.44	7692.66	9260.93	4479.65	7540.9	7050.6	7914.53	8388.19	8217.88	6717.05	2778.04	7929.07	6547.03	14006	8865.66	13387.2	21719.7	19461.4	20484.8	13835.8	8799.31	7224.75	19036	8297.64	7096.3	20315	12144.2	18939.2	10544.2	10402.9	9595.8	10114.1	18286.7	9971.23
M263T339	3.26616	0.00520287	0.0612792	0.0430675	0.220078	0.702222	0.493333	0.902444	1.93887	HS:NC	0.0627433	0.0526353	up	5094.06	589.657	1094.43	6775.94	7083.36	8049.26	991.031	1055.2	3087.92	5093.81	3137.86	4140.39	577.333	1015.29	7750.11	652.882	1495.87	937.535	1360.47	1111.5	1578.8	1252.13	1269.65	956.917	604.724	991.755	1465.42	1132.74	733.321	1459.64	2349.04	2280.23	2338.75	2343.36	2266.61	2444.91
M443T560	2.70503	0.00162908	0.0185537	0.0218888	0.104025	0.751111	0.555556	0.904556	1.93797	HS:NC	0.299931	0.224469	up	2660.14	969.521	763.708	4393.04	4956.05	4801.63	905.529	957.443	3543.91	3927.25	3291.48	3124.13	779.345	882.874	5009.55	805.935	1023.11	497.164	872.166	1084.89	1365.19	1418.42	1467.76	1111.57	900.29	1626.08	618.861	765.184	1049.35	538.236	1988.25	2221.44	1590.78	2328.3	2496.42	2608.43
M326T208	2.8687	0.00442942	0.0164317	0.0391161	0.0953876	0.755556	0.551111	0.902222	1.93753	HS:NC	0.358978	0.161736	up	2733.27	408.237	412.459	2733.37	2864.89	1610	473.623	486.308	2824.85	3916.13	2199.22	791.097	358.132	432.997	1126.6	297.403	655.37	383.286	356.767	427.623	594.46	595.49	154.937	589.428	741.351	1410.54	1005.03	500.461	169.062	265.768	1001.62	1035.97	824.915	664.379	1100.95	1102.67
M293T345	2.05973	0.000364643	0.000577781	0.0091097	0.00956356	0.853333	0.706667	0.964444	1.93734	HS:NC	0.133517	3.09e-07	up	397.546	1909.84	695.492	388.961	402.989	710.485	848.473	1013.2	624.927	501.159	934.081	559.155	1908.47	609.964	726.327	334.138	455.732	237.316	291.578	262.865	320.884	408.976	380.966	428.045	501.854	157.782	760.99	418.491	669.268	309.302	464.06	464.06	464.06	464.06	464.06	464.06
M469T379	2.7225	0.00238293	0.012799	0.0268439	0.0810403	0.764444	0.575444	0.926778	1.93552	HS:NC	0.227166	0.223395	up	2401.68	328.33	615.485	2410.79	2498.07	2570.91	455.712	457.844	1814.53	2218.7	1294.17	1504.41	281.348	638.786	1865.59	229.32	795.225	544.114	574.876	589.884	477.78	899.902	459.377	294.998	283.255	327.172	595.315	627.847	509.007	636.334	1056.59	902.793	652.874	900.147	598.351	724.421
M360T483	0.437531	0.000468829	0.00166522	0.0107463	0.0203836	0.826667	0.662	0.962333	1.93124	HS:NC	0.122996	0.0132271	down	2592.18	1082.54	1414.6	2218.98	1980.29	840.528	1345.55	1756.41	1819.45	2850.75	1979.04	1711.54	906.027	1848.54	1731.5	4270.9	1605.83	1628.43	6455.12	6493.22	8327.04	2272.81	1653.37	2698.03	4042.44	3439.98	2166.98	4576.57	2030.41	7941.35	2301.36	2275.4	2336.41	2232.81	2316.48	2293.39
M332T50	0.487417	0.000890446	0.000577781	0.0153183	0.00956356	0.853333	0.682111	0.964444	1.91951	HS:NC	0.147286	0.0755884	down	4861.57	12111.5	9267.49	23137.1	2830.93	3825.42	9269.73	10660.4	8432.38	3174.71	7035.07	9900.66	11346.7	10884.7	5100.5	13183.9	31674.3	5730.1	16070.7	12981.2	15709.8	15294.1	19787.5	29847.1	19820	23806.3	36214.8	10194.4	7011.75	13159	10539.1	11399.1	9156.07	11399.7	9711	11057.2
M381T318	2.326	0.000571417	0.00069555	0.0121452	0.0109693	0.848889	0.702222	0.964444	1.91771	HS:NC	0.134676	1.85e-07	up	3173.4	1075.67	1534.84	3842.68	4590.15	4335.61	1224.78	1628.14	1388.3	1843.69	1538.02	2886.27	1031.32	1161.49	6423.53	881.617	1693.27	1054.96	1113.06	1403.25	1200.41	1374.5	1180.4	924.087	532.655	694.491	1222.38	928.745	587.904	1406.84	1531.15	1531.15	1531.15	1531.15	1531.15	1531.15
M693T518	0.499803	8.85e-05	0.000140358	0.00381037	0.00358642	0.884444	0.737778	0.977778	1.91759	HS:NC	0.294588	0.24848	down	552.531	848.86	273.573	304.275	488.677	575.914	275.047	518.29	574.765	482.418	322.225	389.605	666.53	274.785	330.831	1592.97	349.472	987.889	1027.19	1155.18	967.267	356.34	880.552	945.552	1271.21	1006.85	543.904	1206.99	663.539	807.169	398.285	821.742	969.887	750.231	844.787	542.146
M282T412	2.47085	0.00175771	0.00493962	0.0228624	0.0422261	0.795556	0.595556	0.949	1.911	HS:NC	0.108945	0.0921954	up	4360.9	3991.45	1016.2	4558.48	5838.58	6901.6	1733.48	939.77	3630.36	3872.26	3573.83	4938.92	937.919	1333.06	7265.18	802.648	1182.73	2524.14	1313.87	1519.6	1088.73	2046.89	1717.93	972.489	1047.84	910.474	660.788	2084.82	2623.46	1719.38	3076.44	2682.69	2916.63	2684.3	2230.84	2931.61
M280T549	2.45568	0.00247528	0.00315538	0.0271952	0.0316961	0.808889	0.606333	0.966778	1.90728	HS:NC	0.195827	0.150973	up	6834.49	2858.66	4146.19	10257.4	11428.6	16290.6	3904.15	1965.41	6030.14	10802.3	5849.15	6286.97	3061.57	1329.75	14358.2	1604.66	3316.52	3600.58	1545.42	1891.76	1825.88	4005.67	3862.7	3210.9	913.465	2705.08	3648.86	3182.54	5223.05	2385.24	6548.08	6946.93	4025.87	6002.18	5567.21	5943.89
M220T394	2.31724	0.00362003	0.00270187	0.0342311	0.028138	0.813333	0.613333	0.953444	1.90719	HS:NC	0.118049	0.112413	up	11599.4	2625.59	5306.38	7112.07	6237.13	1520.62	5036.56	3918.72	11487.4	10829.3	8570.84	3004.6	4582.91	5462.91	913.722	1719.15	3354.21	3555.04	1866.88	1729.69	1736.26	3313.65	3465.22	2057.06	1492.61	2165.78	2924.11	2803.98	4004.75	1877.64	4299.43	4297.81	3838.29	3199.61	4621.75	3811.36
M755T429	3.14001	0.0062363	0.0612792	0.0479621	0.220078	0.702222	0.466667	0.866667	1.90453	HS:NC	0.110099	0.0962541	up	3463.82	500.578	668.286	3799.48	4285.94	6211.6	617.921	610.816	3083.73	3407.15	2607.94	3006.15	425.514	757.967	5543.2	481.842	1217.82	923.73	544.676	1033	1388.78	673.746	600.259	869.882	501.223	688.383	1309.04	774.726	508.018	902.065	1354.31	1630.53	1638.17	1812.5	1588.76	1484.62
M666T369	2.50451	0.00164981	0.00230646	0.0219467	0.0249942	0.817778	0.642111	0.968889	1.90279	HS:NC	0.369066	0.0324786	up	2518.35	618.648	594.813	1438.13	1699.74	2698.81	413.18	341.51	1748.73	2659.26	3879.45	1544.99	1030.2	960.399	1960.84	467.41	554.64	333.986	518.969	452.506	541.684	536.248	385.331	648.423	581.192	819.222	1241.92	939.574	809.482	794.889	806.959	729.703	816.069	783.068	779.092	782.297
M391T466	2.77279	0.00367246	0.00864181	0.0345522	0.0618822	0.777778	0.595333	0.92	1.90236	HS:NC	0.274649	0.128578	up	5177.4	877.779	487.074	4934.9	6039.46	5327.12	1114.82	1038.38	1985.41	6040.69	2602.73	3105.74	911.822	1416.72	5339	1002.22	667.774	1814.23	1517.03	1000.09	890.617	779.042	1083.47	741.414	776.861	1172.25	383.49	1735.74	2101.15	1068.31	1608.1	1818.57	1366.05	1366.52	1204.41	1596.37
M338T297	2.22609	0.000401174	0.000215063	0.00966954	0.00484643	0.875556	0.715556	0.973333	1.90082	HS:NC	0.230124	0.170602	up	3201.75	2139.15	1386.48	5028.71	3684.91	6190.84	1638.05	1276.8	2277.08	2869.99	1658.79	3298.8	1525.12	1302.23	6624.98	1176.83	1818.62	1269.21	1690.3	1276.81	1179.06	2037.29	2001.51	1079.2	902.111	1495.66	958.594	647.078	1076.43	1203.48	2294.27	1959.91	2141.15	2321.35	2091.01	2024.93
M561T503	2.74981	0.00333254	0.026354	0.0322963	0.129991	0.737778	0.535444	0.931222	1.90059	HS:NC	0.199214	0.202887	up	6568.36	1013.28	1677.84	7729.87	7453.7	6855.71	1045.38	2012.91	4926.39	6523.99	4723.72	4911.86	878.392	1170.2	6448.97	1289.09	1800.22	1489.93	1405.71	1661.73	1854.26	3150.98	1878.21	1047.3	1138.32	1069.65	1932.13	791.9	1270.93	1472.4	2476.39	2675.77	2153.99	1833.92	2683.52	2547.51
M550T201	0.480159	0.0012659	0.0164317	0.0188259	0.0953876	0.755556	0.533333	0.911111	1.89444	HS:NC	0.11434	0.0944645	down	5230.06	5876.66	4225.95	3755.51	3273.61	1500.12	4554.39	4627	4434.55	5037.49	5271.4	2834.95	5162.1	4060.3	1006.71	11719.5	3923.33	3942.16	12687.5	13432.8	15144.7	4206.98	3805.59	8023.09	12307.5	7786.61	4732.27	8932.04	3478.05	12608.4	7437.73	5841.89	7466.28	6999.35	5808.62	6531.46
M942T431	0.488737	0.00544918	0.00493962	0.044127	0.0422261	0.795556	0.626667	0.928889	1.88104	HS:NC	0.25194	0.236684	down	763.253	70.7337	246.211	865.61	445.296	959.15	181.25	206.378	556.985	738.351	397.271	637.633	85.4283	307.773	405.68	907.181	674.437	272.287	1333.21	1142.73	1893.74	397.818	288.477	937.733	852.661	942.794	1201.13	1076.96	338.774	1790.58	786.255	502.932	954.005	816.04	1179.38	715.833
M310T429_2	2.35537	0.00109777	0.00166522	0.0172744	0.0203836	0.826667	0.64	0.966778	1.87843	HS:NC	0.249588	0.0274345	up	623047	136015	145578	552617	538787	347214	203428	117412	202756	458107	383488	195064	85845.4	149704	499905	95317.8	161469	181625	111909	109870	130894	167839	162318	82413.3	68644.1	98198.3	139066	144614	184915	130439	181004	182949	172288	190009	177613	180673
M424T321	2.01858	0.000548489	0.00140812	0.0118138	0.0181388	0.831111	0.68	0.964444	1.87812	HS:NC	0.202605	2.57e-07	up	1778.89	625.956	543.333	1041.57	1265.87	1755.08	754.335	591.207	1272.22	1175.01	1369.59	2137.23	397.19	1143.84	1742.29	389.689	569.774	626.48	297.612	244.62	249.628	380.354	499.575	592.991	697.265	648.935	1197.7	479.841	1081.23	760.121	748.873	748.873	748.872	748.873	748.873	748.873
M213T429	2.54065	0.00283954	0.00656805	0.0294732	0.051187	0.786667	0.608667	0.942444	1.87514	HS:NC	0.250694	0.243231	up	19999.6	2469.48	6268.56	25770.8	19282.9	9863.96	4740.03	3991.91	20615.8	11536.9	7836.96	7971.83	2327.21	4806.4	9527.37	2515.03	4849.85	4933.12	4116.47	3827.57	3639.68	4391.42	10216.7	3142.15	2536.51	3469.54	743.485	4381.88	5071.89	3963.61	5865.83	5433.31	8399.45	8603.12	6115.93	6816
M627T325	0.490725	0.00330068	0.00230646	0.0321438	0.0249942	0.817778	0.64	0.951111	1.86528	HS:NC	0.0653563	6.78e-07	down	29567.4	2491.71	21483.9	23843.3	25764.5	12143.6	12659.7	15984.9	18119.5	34396.7	16919	18636.5	2872.2	20485.9	8997.63	43276.1	12124.4	25166.4	55564.6	55293.7	63770.5	18998.8	25332.9	26098.1	42446.8	27713.8	12449.3	42960.7	26445.1	61085.1	24311.3	24311.3	24311.2	24311.3	24311.3	24311.3
M360T444	2.51759	0.00501848	0.0164317	0.0420923	0.0953876	0.755556	0.571	0.911111	1.86437	HS:NC	0.0878707	1.56e-06	up	3630.94	845.336	544.169	3439.3	3643.05	2644.65	605.621	422.944	1914.11	2891.24	2040.72	1343.88	668.884	503.283	3299.81	550.379	1737.99	592.752	606.773	610.482	255.745	1149.63	1101.69	797.249	514.254	514.105	1346.98	476.895	607.489	433.299	1165.72	1165.72	1165.71	1165.72	1165.72	1165.72
M284T309	2.29683	0.00466541	0.00230646	0.0402871	0.0249942	0.817778	0.646556	0.968889	1.85707	HS:NC	0.117083	0.0313787	up	2588.27	6474.86	4104.96	3274.64	2680.87	3928.21	6412.29	6161.16	4684.43	857.837	1565.6	4225.03	16000.8	2421.36	1608.13	1090.26	2298.2	1811.06	1846.39	1607.54	2127.21	697.096	1338.35	2615.1	1761.35	3920.07	2285.89	1946.26	2302.76	1518.04	2903.26	2761.64	3037.65	2744.82	2877.19	2872.01
M127T83	2.33738	0.00131437	0.00315538	0.0191463	0.0316961	0.808889	0.628778	0.946667	1.85293	HS:NC	0.363142	0.283912	up	762009	199833	264101	659367	565592	1.02997e+06	201255	155774	584202	793080	1.22874e+06	610411	238589	296379	795108	155821	179735	147177	150319	305709	496670	155249	254476	182889	330422	205810	224623	227912	337715	232576	432202	268872	265402	553183	273639	345509
M348T319	2.01155	0.000268979	0.00069555	0.0076227	0.0109693	0.848889	0.662222	0.96	1.85249	HS:NC	0.114273	9e-08	up	5794.71	1475.46	3543.67	5678.13	5761.81	3088.39	1405.63	1909.08	2907.06	3360.2	3387.58	2926.83	1687.83	2106.85	4683.87	962.704	3212.18	2074.67	1420.56	1998.71	1155.31	2266.25	1761.83	1441.87	1254.51	778.088	1700.81	1276.32	1903.16	1508.83	2366.45	2366.45	2366.45	2366.45	2366.45	2366.45
M248T346	2.6558	0.00446847	0.00367431	0.0392386	0.0348854	0.804444	0.622222	0.953444	1.84487	HS:NC	0.100882	0.0136086	up	2715.51	1269.02	654.185	4895.98	5287.18	8543.61	440.058	1579.74	1875.85	2464.9	1710.41	3619.25	1970.44	2096.79	7954.17	378.86	1352.2	450.05	1746.57	1415.62	2121.88	867.036	763.097	898.769	943.942	1089.56	1236.36	1401.65	650.304	2410.28	2162.67	2067.91	2105.43	2152.93	2117.03	2121.8
M573T74	0.447753	0.00652076	0.0185537	0.0493783	0.104025	0.751111	0.571	0.906667	1.83606	HS:NC	0.364877	0.025739	down	2221.96	7017.14	9386.41	4974.4	5389.69	4542.43	766.877	6300.07	10509.2	2649.44	7301.02	2957.17	7637.04	12180	1271.84	19201.2	5524.75	3980.29	15584.5	22637.4	40729.3	5904.25	4053.34	11760.6	9351.39	8411.69	6050.64	12720.5	5193.26	18967.7	8783.81	8729.26	9200.52	8388.79	8961.37	8808.79
M455T211	0.482374	0.000545965	0.00196295	0.0117918	0.0225522	0.822222	0.653333	0.946667	1.8356	HS:NC	0.0693337	3.97e-07	down	5955.52	3317.95	4437.95	5045.35	5167.24	2097.87	3987.73	3791.63	5214.69	5585.54	4688.64	3102.42	3173.56	4830.76	2589.42	12020.3	5393.22	3443.05	13942.8	13141.4	14992.6	4081.01	4694.79	7179.57	9560.54	6860.76	4753.31	9912.49	4225.6	16374.3	6083.23	6083.23	6083.23	6083.23	6083.23	6083.23
M190T267_2	2.47225	0.00328634	0.00864181	0.0321148	0.0618822	0.777778	0.588778	0.924444	1.83338	HS:NC	0.212097	0.073786	up	6213.37	1695.83	3267.49	8591.89	10754.9	7400.86	1924.46	1967.3	1509.95	3995.28	2590.79	4894.86	1445.9	2553.41	12773.5	2312.61	2475.08	2953.76	1638.25	1473.45	827.319	2475.6	2609.6	1370.55	1280.15	1480.49	2249.88	1078.57	2646.39	2081.61	2574.13	2472.93	2130.91	2376.17	2776.52	2423.45
M474T424	2.80428	0.00588941	0.0502224	0.0463211	0.194243	0.711111	0.511111	0.875556	1.83117	HS:NC	0.449626	0.111243	up	5836.05	1165.08	1465.32	5943.97	10234.9	9780.92	1223.06	1170.74	5266.25	7290.55	4713.85	4949.09	1168.26	1213.17	8379.39	1507.76	2215.01	2190.81	1805.41	1773.86	1093.16	1908.8	779.827	1656.07	1383.37	1127.55	2326.86	919.37	2364.54	1838.33	1647.66	2035.9	1352.57	1827.69	1690.59	1707.62
M423T430	2.4448	0.00587194	0.0185537	0.0462243	0.104025	0.751111	0.537556	0.904556	1.82892	HS:NC	0.14177	0.105782	up	3021.74	650.177	1103.19	3467.79	3566.27	6331.63	809.146	740.019	2159.59	3030.47	2090.68	3683.91	623.516	1025.27	5415.25	481.725	1563.16	928.451	449.557	532.746	756.527	1363.17	978.246	1071.94	648.496	966.485	2390.6	1090.68	971.451	1234.86	1518.15	1733.2	1612.09	1319.28	1908.43	1546.84
M316T199	2.0223	0.00050701	0.000996702	0.0112877	0.014123	0.84	0.702222	0.955556	1.82383	HS:NC	0.396253	0.249899	up	1280.18	1155.22	2164.83	2756.98	3206.53	4706.62	2157.83	2606.98	780.386	1381.66	1142	1621.24	1521.43	1846.55	3640.82	379.948	693.638	1580.78	1009.18	917.606	676.093	518.181	1981.42	1213.77	1303.03	1180.85	863.311	1354.24	1392.71	743.595	1416.21	1193.22	1874.02	2446.65	1241.57	1542.08
M321T432	2.04674	0.00173347	0.00656805	0.0227051	0.051187	0.786667	0.604444	0.942222	1.81533	HS:NC	0.348696	0.169827	up	1609.98	1921.19	1086.63	1552.23	1481.09	5608.15	1068.13	1198.76	1308.6	1578.87	1118.13	4443.4	3344.98	1524.69	4257.1	686.043	1994.23	606.679	476.911	621.166	454.771	1097.7	869.727	1009.91	712.19	1619.36	2517.79	1302.3	1616.97	587.28	1218.7	1394	1294.1	731.731	1337.55	1179.14
M379T435	0.432269	0.00224994	0.00570351	0.0262689	0.0465032	0.791111	0.604222	0.942222	1.81164	HS:NC	0.162574	0.0684908	down	847.369	574.125	505.214	550.545	700.686	261.643	565.747	431.942	505.739	600.335	711.94	308.83	484.054	362.962	371.482	1508.54	432.679	761.074	2054.98	1948.87	1714.81	317.729	530.337	979.307	1579.35	957.305	338.941	2004.88	625.065	2250.24	772.081	928.729	879.794	854.237	888.541	763.572
M452T30	2.08659	0.000633453	0.00069555	0.0126853	0.0109693	0.848889	0.697778	0.968889	1.81073	HS:NC	0.169745	0.115107	up	1180.87	3726.78	2125.51	1493.74	650.682	2841.08	1598.03	1348.56	1183.95	1325.04	1838.65	2493.36	4145.75	3013.41	3215.18	1537.23	1240.67	1108.83	272.715	991.907	477.324	868.313	572.349	1208.06	1668.19	984.992	2126.72	590.592	1101.07	673.64	2326.53	2828.58	3170.32	2827.58	3309.05	2454.7
M536T201_2	0.430678	0.00537413	0.00864181	0.0438056	0.0618822	0.777778	0.593	0.924444	1.8069	HS:NC	0.229481	0.134194	down	2884.43	2038.62	1474.58	1841.42	1783.88	772.799	1937.23	392.469	2431.31	2369.58	2412.66	1706.51	3303.57	2469.67	783.444	6408.22	2161.19	1095.33	7603.49	7016.52	7176.48	813.089	1759.61	3773.62	6716.36	4340.5	1847.63	5398.31	2532.15	7769.55	3163.78	3072.01	3644.15	3108.86	2160.06	3086.97
M962T533	2.48079	0.00337523	0.0164317	0.0325749	0.0953876	0.755556	0.56	0.904556	1.8046	HS:NC	0.45914	0.221746	up	2152.72	800.439	906.556	2886.84	2073.16	7283.55	856.651	598.029	3393.07	3063.76	1565.36	3261.08	1063.04	862.401	4314.09	777.431	1109.8	640.386	334.119	869.91	1307.81	976.14	477.727	611.678	1267.2	1321.11	1113.06	741.651	1321.05	1271.9	1395.4	1221.78	1762.44	1117.71	1750.01	1139.99
M404T515	2.42577	0.0046828	0.00987482	0.04035	0.0678042	0.773333	0.584333	0.913444	1.80346	HS:NC	0.34625	0.167107	up	3555.99	609.941	1026.95	4711.96	5091.35	2751.61	1095.43	837.407	1822.76	2142.7	1724.61	1691.41	455.762	624.867	3561.89	530.967	1067.94	1153.46	620.037	1227.77	673.666	1733.65	1589.36	666.417	321.736	784.067	552.104	995.876	734.2	418.668	1114.69	1170.21	1597.75	1678.53	1063.17	1303.57
M162T354_1	0.437171	0.00479756	0.00493962	0.0408623	0.0422261	0.795556	0.568889	0.942222	1.80338	HS:NC	0.0915221	0.0832762	down	4123.58	6061.9	8195.28	3432.13	5063.4	4205.78	3240.58	6190.3	5547.21	4449.08	1514.53	2079.49	5436.71	3981.68	1482.37	15208.6	2628.33	6361.33	17367.9	16341	15698.2	5078.4	2055.26	9052.95	13954.5	12429.9	2418.93	9766.84	5788.05	14542.4	5465.87	6106.64	5901.38	5804.24	4640.44	5245.49
M454T211	0.482529	0.000755708	0.00367431	0.0139671	0.0348854	0.804444	0.631111	0.933333	1.80158	HS:NC	0.049196	0.0409739	down	22351.2	11160.1	15897.8	18379.7	18262.5	7639.12	13382.7	13277.3	16174.4	19011.1	16518.9	10295.3	10997.3	14919.6	9265.59	38913.2	17294.4	12911.3	49203.8	50354.8	52433.4	13823.4	14998.2	26157.3	33644.8	25017.3	16354.7	34566.8	12647.9	52496.9	23808.1	21787.7	22269.3	22419.7	23771	22697.6
M255T95	0.477819	0.00125519	0.00118667	0.0188259	0.0160605	0.835556	0.664333	0.964444	1.79671	HS:NC	0.431385	0.1492	down	4582.83	5171.96	4286.16	2531.46	2448.38	1016.11	2936.01	2899.44	4680.05	1817.11	2780.77	2339.75	5273.84	4944.71	2733.15	8019.83	11854.8	3963.46	7373.54	6583.74	3174.07	7337.1	2985.07	2202.23	5889.91	7268.96	3035.8	11719	12825.1	11334.1	5377.71	3618.66	6264.32	4730.55	4780	4850.53
M334T195	0.490307	0.0014055	0.00230646	0.0200064	0.0249942	0.817778	0.653333	0.949	1.7957	HS:NC	0.210168	0.109413	down	2132.71	883.36	1290.36	2892.46	2961.63	1624.18	2201.67	1459.88	1706	1885.48	1067.57	1209.13	557.984	717.336	1925.65	4318.84	2314.18	1094.7	6095.23	5982.13	4726.66	2124.52	2465.01	3165.81	4047.57	2959.64	1499.81	2542.01	1177.18	5486.85	2600.82	2267.95	2003.93	2900.15	2331.02	2339.46
M512T204	0.492033	0.00163582	0.00140812	0.0219172	0.0181388	0.831111	0.666667	0.96	1.79556	HS:NC	0.193316	0.0401836	down	784.555	930.421	729.988	577.04	538.754	241.142	416.23	382.356	534.88	451.865	348.714	137.674	625.609	660.164	324.164	2063.28	976.907	607.765	2116.77	1143.01	1188.1	484.747	625.666	857.18	1045.95	788.38	282.073	1193.57	546.429	1696.12	700.328	776.835	677.142	742.274	719.659	723.269
M278T34	2.00618	0.00280289	0.00166522	0.0292551	0.0203836	0.826667	0.646556	0.957889	1.79426	HS:NC	0.134891	0.0660055	up	2778.47	12950.9	4708.28	12098.5	9493.92	11729	32480.6	13612.8	11658.9	6747.66	5736.6	11370.6	10727.5	21040.9	10060.5	6983.74	4343.76	5612.86	11145.1	5957.87	7007.83	4536.07	2247.37	4239.21	6330.2	4326.65	7279.85	6365.52	5416.43	6532.37	7287.82	7903.2	6665.34	8384.06	7349.75	7420.91
M429T362_2	2.10541	0.0013642	0.00196295	0.0195975	0.0225522	0.822222	0.657778	0.96	1.79259	HS:NC	0.232133	0.125597	up	3102.97	722.11	1387.33	4750.38	4822.61	3676.03	1554.23	1630.14	1614.02	2964.96	1731.67	3000.69	1108.76	1208.75	4483.52	850.729	1394.51	1004.85	1097.71	2148.74	962.505	1965.83	2452.58	771.88	552.556	663.054	928.355	896.297	855.615	1388.68	1157.9	1417.55	1313.69	1335.58	1201.03	1635.14
M298T458	2.61279	0.00602096	0.0329436	0.0468784	0.149776	0.728889	0.522111	0.906889	1.79202	HS:NC	0.139343	0.0409075	up	2797.78	849.394	789.081	3983.1	3970.85	5168.5	477.401	589.436	1598.96	2638.5	1983.9	2620.09	879.841	781.59	5284.87	777.078	1320.07	966.731	962.692	698.522	704.608	1074.61	879.491	687.503	679.304	681.517	695.234	1064.46	967.884	1011.38	1366.71	1313.03	1233.86	1426.99	1309.63	1329.08
M241T455	2.16626	0.00105486	0.000996702	0.0168923	0.014123	0.84	0.662222	0.964444	1.79149	HS:NC	0.307448	0.295499	up	3127.39	1694.06	1020.9	3951.8	4495.61	4410.86	1128.5	1294.01	1494.06	2470.34	1852.67	2342.26	1580.95	705.043	4864.99	898.367	917.198	715.642	1513.9	1492.78	2316.59	819.341	1234.74	608.539	823.126	941.517	890.503	985.21	1166.87	1494.31	1859.15	1098.23	1890.57	1367.32	1246.92	2552.97
M617T375_1	2.06366	0.00103097	0.00426618	0.0166712	0.0384738	0.8	0.624333	0.946667	1.78521	HS:NC	0.138319	0.136612	up	1303.9	342.115	1330.05	1205.76	1495.75	1812.47	509.892	426.772	641.603	957.899	841.396	1215.67	377.323	1050.92	1718.22	213.216	525.361	452.524	395.695	438.506	696.236	547.138	623.09	401.252	169.032	365.588	535.042	761.78	621.74	633.76	625.892	849.974	758.039	663.216	830.441	909.968
M269T379	2.33615	0.00338949	0.0453339	0.0326789	0.181802	0.715556	0.511111	0.884444	1.78092	HS:NC	0.0965782	0.0352906	up	4470.87	937.985	1002.3	4021.12	4386.93	5735.4	907.518	1044.53	2560.71	4020.8	2622.37	2420.18	847.478	1111.88	4453.39	897.603	700.111	942.405	1585.9	553.122	2272.81	1297.87	1292.35	1213.47	1176.49	1227.34	1150.65	1399.6	1204	441.091	1650.75	1787.74	1630.24	1781.47	1640.64	1699.91
M595T375_1	2.25175	0.00425718	0.00270187	0.0380623	0.028138	0.813333	0.64	0.962333	1.76791	HS:NC	0.0749915	0.0697884	up	2855.79	633.863	2274.31	4041.74	4127.99	6145.89	1280	1411.35	2284.71	3157.4	2041.16	4181.2	567.904	1938.06	5288.5	400.652	1935.59	660.132	1351.08	1288.78	1871.24	1436.55	1603.87	863.29	310.386	927.19	1784.19	1565.4	1007.5	1748.37	2140.86	1931.75	2070.01	2430.38	2200.8	2246.56
M310T429_1	2.06454	0.00288016	0.00230646	0.0295992	0.0249942	0.817778	0.624333	0.962333	1.7667	HS:NC	0.200557	6.23e-09	up	3220.01	1347.54	1473.09	4092.84	2846.08	3137.52	1447.55	904.989	2409.71	2042.09	1812.33	697.061	763.765	863.327	902.914	562.823	1671.84	1303.25	892.887	688.419	1166.52	1247.31	744.314	1039.42	832	146.6	656.199	1255.86	525	810.948	1324.51	1324.51	1324.51	1324.51	1324.51	1324.51
M233T204	2.31028	0.00310385	0.00656805	0.0308844	0.051187	0.786667	0.613333	0.933333	1.76635	HS:NC	0.175873	1.06e-06	up	1024.81	1525.26	1072.66	2856.59	2763.15	9076.52	1650.6	1424.15	2456.48	1282.01	1985.42	4951.45	2500.54	1435.21	7566.31	1150.47	1272.82	1239.97	686.436	749.173	1653.9	1174.53	1042.65	1669.04	2477.76	632.412	1146.64	452.249	1736.64	1775.05	1358.74	1358.74	1358.74	1358.74	1358.74	1358.74
M1134T519	0.430798	0.00649445	0.0367175	0.0492588	0.159713	0.724444	0.468778	0.906667	1.7634	HS:NC	0.261482	0.147941	down	60.0515	797.56	930.538	686.444	580.447	636.278	763.434	837.499	891.671	737.181	737.571	848.263	972.271	1093.74	582.241	2565.89	760.421	451.205	2366.58	2162.13	2351.84	588.36	558.402	2503.81	3364.25	2523.52	1515.22	1719.4	421.04	2042.19	1240.57	1166.2	1165.14	1547.31	892.305	1178.56
M482T466	2.058	0.00492579	0.00270187	0.0417413	0.028138	0.813333	0.646556	0.928889	1.76277	HS:NC	0.213351	0.153403	up	1323.14	563.527	480.995	1856.84	2437.1	2490.2	637.398	571.906	1346.44	982.91	1398.46	1693.21	611.793	525.066	3406.13	307.792	776.905	1405.12	437.043	406.479	493.4	1295.65	963.717	423.158	275.404	429.191	288.042	602.13	1257.4	514.726	1073.33	1508.6	1073.79	1272.05	1009.39	1010.35
M319T430	2.42739	0.00494647	0.00656805	0.0418619	0.051187	0.786667	0.568667	0.933333	1.76055	HS:NC	0.214517	7.05e-07	up	3225.34	1241.35	1307.25	4271.32	5502.96	4617.28	1208.21	1099.98	3367.82	4704.95	2559.56	2902.15	914.576	343.194	3304.32	1010.25	628.13	1626.2	1103.47	776.757	759.404	1759.24	1346.19	1184.53	949.693	1358.11	672.677	1204.2	1255.34	1079.35	1451.04	1451.04	1451.04	1451.03	1451.04	1451.04
M369T296	2.24755	0.00543685	0.00864181	0.044127	0.0618822	0.777778	0.584333	0.926778	1.75991	HS:NC	0.373454	0.189847	up	1461.56	715.733	580.759	1900.18	1655.03	2759.25	385.992	328.162	1011.79	1173.37	849.288	2056.45	482.796	533.401	3562.22	249.329	710.111	564.148	326.701	355.066	412.41	509.465	548.281	258.55	356.264	527.011	891.636	506.592	717.406	1723.55	761.533	1042.68	707.172	836.095	570.227	644.93
M386T322	2.13745	0.00215126	0.00315538	0.0257443	0.0316961	0.808889	0.631111	0.973333	1.75904	HS:NC	0.100627	0.0333491	up	20648.1	3687.68	9936.22	12629.2	22081.4	21060.8	5215.02	9825.59	25651.8	12090.4	13254.3	10983.6	2982.97	8571.52	14902.3	3017.44	7896.72	7286.95	4207.11	4604.47	4648.69	10401.8	10198.7	5290.65	3402.64	6158.22	8721.92	4978.38	5797.29	3927.14	6181.39	6204.38	6158.74	6205.09	5860.14	6578.13
M595T375_2	2.22768	0.00251828	0.00493962	0.0275194	0.0422261	0.795556	0.611	0.937778	1.75282	HS:NC	0.0897587	1.97e-08	up	3011.27	696.554	2095.76	3319.42	4455.4	3569.19	1058.87	902.873	1654.96	1970.4	1509.21	2483.79	537.3	1837.13	5046.92	599.003	1932.08	877.269	1081.1	1064.51	985.763	1185.35	1111.89	765.69	435.222	901.58	1174.38	1188.6	670.667	1356.32	1646.24	1646.24	1646.24	1646.24	1646.24	1646.24
M988T493_2	0.49232	0.000752744	0.00426618	0.0139671	0.0384738	0.8	0.637667	0.933556	1.75109	HS:NC	0.121501	1.84e-07	down	1697.87	482.928	1308.26	1117.15	1091.54	1391.89	1228.94	1326.29	698.884	1066.55	842.933	1161.62	996.236	1842.48	1058.05	2237.58	1063.25	1383.92	2936.46	3743.18	4961.27	1072.71	1225.31	2257.21	3284.97	2286.78	991.029	3326.31	1257.13	3136.26	1936.46	1936.46	1936.46	1936.46	1936.46	1936.46
M385T77	2.34627	0.00314257	0.00315538	0.0311368	0.0316961	0.808889	0.626667	0.957889	1.75016	HS:NC	0.388734	1.52e-06	up	1828.97	1133.24	1537.08	2027.22	6395.12	6084.16	1450.59	1300.31	3522.22	2809.72	6086.45	1562.67	937.858	706.401	2186.13	856.307	1163.21	1486.85	1431.7	1520.56	1517.37	1147.24	883.127	1658.25	954.642	1074.61	1060.69	812.537	1007.71	289.449	1743.71	1743.72	1743.71	1743.71	1743.71	1743.71
M314T211	0.480528	0.00192935	0.0145192	0.0241867	0.088171	0.76	0.537778	0.935667	1.74807	HS:NC	0.143558	0.112415	down	2641.59	2574.69	1588.97	1949.85	1971	889.927	1979.99	1842.37	2571.21	2536.98	2072.03	2296.61	4196.88	1788.16	957.553	8576.54	3939.96	1463.78	4229.46	5711.72	9488.84	1779.68	1624.49	5084	4028.03	3708.75	4487.27	4192.6	1565.09	6417.2	3597.53	3054.08	3848.81	3986.3	3556.19	3602.81
M379T297_2	2.09757	0.00128254	0.000577781	0.0189484	0.00956356	0.853333	0.693333	0.964444	1.74716	HS:NC	0.263896	0.127884	up	1902.12	816.079	1414.56	2862.53	3698.25	3286.34	1725.37	1370.02	1014.4	1495.72	1156.59	1943.45	1001.85	971.589	5662.21	1124.33	1572.88	710.086	899.132	991.675	870.619	1437.07	1388.53	863.861	799.053	990.303	304.446	807.662	732.213	963.479	1081.98	1514.06	1493.39	1345.47	1136.31	1259.65
M245T158	2.0375	0.0015654	0.00166522	0.0214657	0.0203836	0.826667	0.662222	0.944556	1.73607	HS:NC	0.226605	0.211876	up	18197.2	12887	14282	44017.9	43381.3	53839.8	19904.7	16731.9	26394.2	28671.7	22078.8	29264	13030.4	11509.3	71936.1	12457	14659.5	16033.5	12257.8	12233.1	10361.7	24729	20853.6	13000.3	9465.35	12945.8	17371.9	8468.78	15213.1	9091.39	19670.2	17416.5	15508.4	15651.1	9259.64	17944.2
M112T208	2.53664	0.00606173	0.026354	0.0471233	0.129991	0.737778	0.535444	0.906667	1.73417	HS:NC	0.103861	1.04e-07	up	221166	35810.1	40925.3	229826	203742	123803	48633.2	33406.6	208930	238862	164456	62195.6	30868.3	41680.3	80331.2	16721.5	67546.1	55268.1	37915.8	29441.7	46237.8	71091.8	56599.5	60732.9	32173	38817.5	63614.2	31519	55283.5	32696.2	82453.7	82453.7	82453.7	82453.7	82453.7	82453.7
M255T238	2.56785	0.00562862	0.00570351	0.0451448	0.0465032	0.791111	0.626667	0.928889	1.72947	HS:NC	0.193777	0.0693179	up	2065.27	1145.89	1036.06	4070.51	3723.58	6801.4	927.35	870.564	1147.55	1184.49	1091.9	3729.93	1341.87	1016.82	8105.58	1114.54	1016.34	804.633	1251.31	1218.9	880.105	945.789	926.4	900.352	826.678	978.657	1269.75	600.946	789.805	1374.93	1391.48	1597.84	1569.09	1271.15	1479.77	1460.93
M702T517	0.43564	0.00537733	0.00367431	0.0438056	0.0348854	0.804444	0.611	0.964444	1.72846	HS:NC	0.175582	0.141987	down	565.408	583.978	498.754	590.652	819.699	298.475	610.181	284.842	315.63	248.135	255.686	250.187	544.995	627.975	327.915	1625.22	157.236	840.741	1784.94	1811.08	1277.87	1012.74	412.408	653.453	1438.55	1076.74	211.613	924.052	574.554	1859.72	735.762	601.292	747.518	668.454	800.321	497.49
M355T431	2.01655	0.000330768	8.98e-05	0.00861656	0.00259172	0.893333	0.753222	0.991111	1.72778	HS:NC	0.245517	0.128473	up	9320.05	4257.57	1243.94	7855.86	6995.53	5711.39	3276.14	4306.51	3741.03	6071.9	4612.79	2978.03	3937.72	3251.16	7172.99	2845.61	3372	1303.29	2959.8	3071.48	2094.84	3513.71	1809.7	1991.49	2071.02	2151.55	1170.18	2409.05	3573.58	2722.31	1377.6	1897.3	1578.76	1763.98	2053.56	1485.42
M553T415	2.35118	0.00387331	0.00987482	0.0357095	0.0678042	0.773333	0.586667	0.915556	1.72688	HS:NC	0.270269	0.227935	up	2567.82	819.174	995.173	3656.35	5334.78	7945.79	1022.68	1054.11	2236.62	3327.79	1762.92	2069.37	857.116	1087.6	3543.35	629.808	1881.58	647.822	1057.75	1167.22	2011.34	1381.77	778.796	1224.57	763.432	758.377	885.715	751.645	1242.1	1099.55	1250.71	1718.05	2073.18	924.633	1815.77	1529.99
M908T519_2	0.41706	0.00456161	0.0367175	0.0397926	0.159713	0.724444	0.502222	0.902222	1.72685	HS:NC	0.302817	0.244025	down	629.846	377.8	746.796	590.307	632.4	348.528	533.852	624.479	676.398	423.078	862.969	582.685	587.297	476.405	398.282	2033.25	753.023	438.653	2038.64	1922.54	1681.47	371.294	422.084	2006.98	2292.77	1648.84	555.268	1444.7	313.988	2435.95	1570.46	1090.3	832.083	936.4	1539.24	962.859
M405T335	2.07	0.00570462	0.0185537	0.0454291	0.104025	0.751111	0.582	0.893333	1.71535	HS:NC	0.150108	0.150638	up	4400.09	1357.89	1994.14	9130.58	6356.68	8990.19	2489.42	1761.51	2422.84	5976.72	2824.43	6168.46	1615.89	3208.13	8175.12	1066.92	927.8	3843.38	1833.05	1194.37	3008.8	2531.08	3721.03	1685.39	1038.1	716.658	3217.81	1253.79	3773.66	2493.52	1905.67	2660.94	1917.86	2154.45	2833.66	2014.38
M823T361	2.06634	0.00550586	0.0145192	0.0443887	0.088171	0.76	0.579889	0.902222	1.71288	HS:NC	0.146955	0.145597	up	1418.01	8103.1	5282.39	1338.23	1656.75	2037.59	3328.34	4445	1765.68	1603.64	1669.87	2781.72	9334.9	3830.07	2404	2206.33	2317.33	2123.32	1246.86	1556.81	610.616	2174.54	3224.25	1407.94	1232.02	521.25	2079.9	1043.47	2298.85	637.503	1739.83	2482.04	1960.64	1834.78	1731.38	2125.58
M215T237	2.18396	0.00256038	0.00270187	0.0277803	0.028138	0.813333	0.659889	0.942222	1.68616	HS:NC	0.222761	0.154507	up	1112.42	788.847	962.162	2942.57	2888.5	4164.32	894.995	986.781	929.149	874.857	1099.87	1658.03	819.351	747.413	4111.27	779.884	868.255	763.964	734.202	973.346	849.413	1014.24	1110.37	380.66	703.669	356.389	357.584	850.513	747.493	948.186	1222.05	1207.13	1783.25	1442.83	1110.33	1467.14
M416T387	2.09407	0.00171042	0.00230646	0.0224961	0.0249942	0.817778	0.651	0.957889	1.67953	HS:NC	0.264707	0.207982	up	2653.89	1112.31	1505.71	3316.3	2242.82	6437.53	1256.08	785.086	1307.88	2265.39	2143.39	1674.92	1100.61	654.064	2205.73	1098.64	1442.68	726.818	712.931	1712.91	530.536	1671.68	999.414	707.558	486.364	492.38	637.355	731.752	1364.92	1326.24	1835	2606.4	2564.72	1450.7	2235.24	2814.51
M333T430	2.24825	0.00479622	0.0555296	0.0408623	0.206733	0.706667	0.475556	0.902222	1.67721	HS:NC	0.143282	0.135238	up	4783.35	1274.45	1086.8	5675.38	5272.99	7507.07	1278.28	1424.38	3608.52	4597.63	4449	4084.14	1597.1	1425.2	7297.87	1382.23	990.331	2005.57	1513.73	1394.31	1869.28	2033.65	2313.11	1247.82	1551.06	1114.98	1662.38	1675.72	2174.32	1696.11	3498.06	2573.05	2726.77	3436.3	2680.99	2934.72
M126T199	2.01685	0.00221776	0.0164317	0.0261784	0.0953876	0.755556	0.546667	0.915556	1.67104	HS:NC	0.200007	1.09e-06	up	41140	11275.7	17472.1	41615.8	44463.3	48446.7	12373.7	13094.7	44502.7	60063.4	43881.1	27819.1	13474.1	18630.7	31094.4	7708.09	18333.8	16730.6	8711.4	8329.42	19329.7	19490.3	13275.3	18666.2	17400	22901.6	16736.9	12970.1	18165.3	13963.9	23073.5	23073.5	23073.5	23073.5	23073.5	23073.5
M199T359	2.21578	0.00387244	0.0145192	0.0357095	0.088171	0.76	0.561889	0.911333	1.66803	HS:NC	0.13144	2.63e-07	up	10304.7	1404.71	1534.62	6514.92	4975.42	8681.74	2026.93	2132.41	3206.42	4372.22	3295.52	2557.85	1617.59	1435.03	5934.73	1527.05	1686.22	2146.26	2166.37	1886.34	1579.67	2796.62	1445.65	1328.76	992.546	1163.58	1913.62	2280.58	2234.48	1928.38	2890.02	2890.02	2890.02	2890.02	2890.02	2890.02
M513T323	2.07807	0.00595705	0.00570351	0.046638	0.0465032	0.791111	0.604444	0.955556	1.64509	HS:NC	0.147526	6.32e-07	up	1145.28	326.614	596.128	1346.48	1785.72	2160.85	1144.49	551.548	1687.54	896.167	1243.72	1317.16	219.555	874.997	2538.62	340.436	780.141	360.634	436.601	719.286	258.827	694.291	787.124	467.291	361.601	611.88	985.521	619.676	646.89	512.242	871.933	871.931	871.933	871.933	871.932	871.933
M281T348	2.06031	0.00428185	0.0329436	0.0381734	0.149776	0.728889	0.522111	0.886778	1.64365	HS:NC	0.271674	0.262035	up	3613.77	1580.38	1553.16	4402.09	5423.85	8804.17	1915.92	1794.13	1796.07	3227.29	2235.44	2065.27	2336.59	1691.39	9178.62	1870.23	1207.16	995.35	2476.6	543.792	2604.74	1724.2	630.53	1848.09	2432.85	2453.28	1706.69	755.881	1119.87	2684.35	2119.87	2541.55	1011.93	1425.9	1603.06	1727.7
M594T206	0.458739	0.00522058	0.00493962	0.0431679	0.0422261	0.795556	0.586667	0.978	1.64176	HS:NC	0.34573	0.211146	down	4051.88	3720.78	2530.27	3377.4	2297.23	3014.54	2152.46	3020.79	2830.86	3179.1	2470.82	2956.33	4748.66	2828.07	2466.01	9917.08	3377.48	1212.83	8699.05	8810.78	12028.8	3545.21	1768.97	8161.34	11342.2	7261.07	4794.59	6556.3	2694.02	9331.75	2754.67	5033.21	3403.73	4545.95	5035.65	4963.43
M385T200	0.496628	0.00400936	0.012799	0.036581	0.0810403	0.764444	0.584333	0.915778	1.63455	HS:NC	0.0853068	0.0396783	down	26874.9	23741.2	11034.2	21485.3	20515.2	10924.3	14638.8	15733.8	22343.2	25867	22907.1	11120.1	21913.6	11501.2	11738	56629.2	15121.3	17931.1	63310.9	59093.3	55650.9	14724.8	15488.6	35468.5	57934.6	34793.2	13919.8	36938.5	15768	55601.5	26974.1	26217.8	28509.8	25851.4	26854.4	25096
M339T297	2.26279	0.00643139	0.00864181	0.0488923	0.0618822	0.777778	0.575444	0.933333	1.62215	HS:NC	0.274755	0.186829	up	3404.44	1297.13	1056.24	4010.99	4071.79	4095.21	1038.7	1207.8	1421.21	2402.11	2146.68	2092.53	1823.86	609.927	9536.69	1034.7	2132.21	1161.93	1468.82	1307.2	1155.47	616.073	959.978	754.814	848.903	1044.47	1155.24	1376.89	1367.37	1388.34	1019.93	1857.78	1853.61	1778.41	1352.54	1410.95
M613T343	2.09872	0.00366674	0.00493962	0.0345497	0.0422261	0.795556	0.604444	0.946667	1.61178	HS:NC	0.294033	0.242863	up	1965.28	1182.37	1416.81	2840.84	3232.61	6601.25	910.925	855.593	1629.19	3925.12	1064.98	4342.16	1222.36	1556.47	2917.27	1014.33	1180.59	1029.35	1037.01	717.108	1019.01	1109.39	1049.91	1309.78	931.726	1041.59	1579.66	1485.51	1430.93	1056.94	1459.47	1761.62	1463.13	751.657	1257.63	1017.61
M213T225	2.08104	0.00468564	0.00426618	0.04035	0.0384738	0.8	0.622222	0.949	1.60453	HS:NC	0.373747	1.74e-06	up	1929.72	1474.46	1196.45	4546.75	4240.99	3479.79	1795.18	1346.98	1257.2	1330.79	911.895	1221.7	767.701	552.723	3891.7	712.991	847.151	1100.61	1278.33	1256.31	1638.23	1150.88	1248.14	659.71	507.917	707.22	835.486	623.541	585.775	1236.66	1338.26	1338.27	1338.26	1338.26	1338.26	1338.26
M908T509	0.468234	0.00474011	0.00570351	0.0405948	0.0465032	0.791111	0.631111	0.949	1.56637	HS:NC	0.162363	0.121519	down	1227.05	1193.94	947.585	1156.37	875.607	774.859	1207.57	1275.2	1122.08	1960.18	1047.26	882.946	548.798	879.332	1124.29	5588.7	966.615	1192.85	4965.57	5034.56	1320.61	1469.41	1404.23	1359.01	2801.35	2094.11	830.556	1071.26	1117.03	3431.53	1128.12	818.17	953.691	853.11	1097.65	986.963
M406T486	2.03215	0.00648224	0.0329436	0.0492061	0.149776	0.728889	0.548778	0.895667	1.55785	HS:NC	0.148771	4.94e-06	up	1663.85	592.846	528.61	2092.6	2333.29	2641.16	523.307	468.344	989.122	1736.88	845.685	1154	708.886	600.928	2712.51	565.014	720.101	579.728	554.765	894.162	892.565	601.126	591.411	456.496	472.245	738.446	711.843	408.89	805.373	648.873	815.79	815.796	815.783	815.796	815.79	815.791
[truncated: 20 more columns]
