# Supplementary material for: Heat stress upregulates arachidonic acid to trigger autophagy in sertoli cells via dysfunctional mitochondrial respiratory chain function
Source: J Transl Med. 2024 May 26;22:501. doi: 10.1186/s12967-024-05182-y (PMC11129461; doi:10.1186/s12967-024-05182-y)
Supplement: Supplementary file 2 — Supplementary Material 2 [file 12967_2024_5182_MOESM2_ESM.xls]

## Sheet: Table S2 neg-HS_NC-significant.
ID	ratio	t.test_p.value	wilcox.test_p.value	t.test_p.value_BHcorrect	wilcox.test_p.value_BHcorrect	roc	lowROC	upROC	VIP	sample	rawCV	cv	regulated	HS_24	HS_26	HS_29	HS_31	HS_33	HS_7	HS_35	HS_37	HS_9	HS_11	HS_13	HS_15	HS_18	HS_20	HS_22	NC_23	NC_25	NC_28	NC_30	NC_32	NC_6	NC_34	NC_36	NC_8	NC_10	NC_12	NC_14	NC_17	NC_19	NC_21	QC_1	QC_2	QC_3	QC_4	QC_5	QC_16
M1014T549	3.19283	0.00201252	0.0185537	0.0274756	0.11209	0.751111	0.551111	0.931222	2.06306	HS:NC	0.106444	0.0884063	up	3807.3	821.043	1136.45	5276.68	5548.06	7886.34	1006.25	767.962	2853.89	4606.88	2758.93	4333.62	622.259	1217.84	7081.53	1144.83	1346.74	599.16	991.764	1087.83	1007.25	936.226	934.983	1436.46	1039.36	1350.53	1310.15	802.94	524.084	1061.68	1577.48	1834.27	1907.03	2120.24	1976.97	2009.64
M1015T549	2.94183	0.00372689	0.0329436	0.0391109	0.160521	0.728889	0.515111	0.900111	1.91648	HS:NC	0.117905	0.0399169	up	2227.8	338.159	734.062	2985.86	2911.73	4102.21	485.917	558.517	1340.71	2195.1	1483.36	2331.71	372.665	576.745	3792.21	716.018	937.809	310.025	601.288	602.558	542.475	744.662	508.308	631.629	684.59	605.775	589.087	447.449	361.824	703.002	1111.16	1177.18	1031.1	1159.34	1159.57	1118.85
M1016T549	2.81784	0.00193686	0.00656805	0.0269464	0.057384	0.786667	0.586444	0.944556	1.96459	HS:NC	0.122531	1.1078e-06	up	885.768	151.514	339.106	1270.56	1229.41	1530.64	211.846	321.726	543.681	869.515	667.811	864.946	131.454	255.446	1104.24	224.281	348.899	99.3248	277.949	384.8	210.169	274.629	211.219	262.292	208.906	267.735	222.401	238.605	134.636	316.997	507.971	507.973	507.971	507.971	507.972	507.972
M103T264	0.355773	0.00128929	0.00754355	0.0217986	0.0631135	0.782222	0.579889	0.933333	2.03187	HS:NC	0.169241	0.165254	down	2812.12	2840.38	1298.09	1798.55	2649.59	1456.76	1898.49	1958.85	2825.47	2500.77	2924.91	1324.1	3471.17	1293.17	1298.03	9048.74	1039.2	2496.11	10388.9	11534.8	10281.1	2292.49	1959.95	5922.88	9380.83	5418.99	2070.42	5947.06	2536.19	10612.4	3875.45	4043.99	4533.81	3712.57	5883.08	3889
M107T231	0.49112	0.000462611	3.43224e-05	0.012561	0.00171706	0.911111	0.788778	0.993444	2.07095	HS:NC	0.206449	0.140096	down	288.953	1024.69	1366.74	482.423	237.245	629.503	903.54	764.799	572.492	125.715	407.524	977.854	852.909	1217.59	834.542	1903.6	1915.25	1203.93	1333.12	1903.21	1374.32	898.577	408.381	1623.24	1366.66	1477.32	1382.18	1385.33	1382.62	2201.75	683.727	1051.66	844.436	701.18	805.748	825.237
M1130T29	0.392586	0.00217853	0.000996702	0.0281629	0.0180196	0.84	0.668778	0.96	1.89827	HS:NC	0.14969	0.0576234	down	1955.82	3817.75	966.606	1083.7	922.487	928.078	1153.77	782.55	1433.6	1931.8	1494.61	682.499	3905.16	3205.23	1549.94	2633.25	7499.96	1977.09	1007.71	2200.73	4932.6	2156.07	1936.85	6189.49	4200.29	8995.14	14659.6	1804.87	1622.86	3936.21	4202.45	4854.98	3996.51	4170.08	4408.69	4346.19
M1131T29	0.36421	0.00148452	0.00230646	0.0236622	0.0304636	0.817778	0.651	0.949	2.15479	HS:NC	0.135191	0.045782	down	1429.1	2737.94	200.942	572.219	565.536	122.134	641.09	644.659	695.675	830.081	1246.28	1085.06	2796.9	1941.49	1323.18	1985.47	6363.98	1166.63	1467.17	1628.4	2780.52	1664.32	1151.49	4071.96	2530.9	7178.07	9488.3	894.717	1229.79	2614.15	3152.67	3081.11	3159.47	3436.13	2908.68	3133.73
M129T42	3.31724	1.40845e-06	5.61897e-05	0.000263777	0.00241417	0.902222	0.768889	1	3.03777	HS:NC	0.163524	0.133981	up	295332	222845	144821	205129	178017	46937.7	159506	165093	270207	305268	249069	101866	210682	164305	47467.8	89426.4	27966.9	67296	56441.8	51583.4	44888.8	48601.8	49228	60350.2	90043.1	55777.8	27774.1	50965.9	71226.9	42420	103943	113506	71030.4	112723	98980.6	103399
M129T63	3.05148	0.00206054	0.00270187	0.0276657	0.0332791	0.813333	0.631111	0.96	2.51106	HS:NC	0.216021	0.122707	up	286768	210093	162746	155157	168525	12410.2	150595	144034	209843	273487	310309	41403.1	266909	52418.5	45309.3	100207	7821.9	73535.7	62621.3	57561	44488.2	47458.7	45498.5	28576.1	18710.4	56677.3	27240.8	84298.8	109130	52173.2	86582.9	81887.6	65372.6	102769	80910.5	80782.3
M130T396	0.311411	0.000512652	0.00069555	0.0133255	0.0144738	0.848889	0.695444	0.96	2.31137	HS:NC	0.348125	0.0758446	down	2286.96	2488.38	1792.57	1598.86	1802.61	3901.62	4304.34	6223.72	1437.48	598.572	1521.05	1513.03	1790.59	867.376	1206.96	6255.49	1635.4	1547.08	15060.5	19141.5	12993.2	3160.41	3891.03	6744.96	10035.5	5376.74	2336.11	5851.8	1920.57	11091.9	4039.15	4509.42	3614.88	4634.56	3976.41	4139.58
M133T230	0.400789	0.000157099	1.54721e-07	0.00607116	3.05428e-05	0.982222	0.933333	1	2.66468	HS:NC	0.0532319	0.0255615	down	1265.79	11931.6	19146.5	5309.58	5571.52	10872.1	19131.7	20909.6	5042.38	1345.21	4891.78	14449.2	12375.2	16561.1	10884.5	29413.1	24625.3	24444.8	31867.1	35369.9	34898.4	22841.4	25486.7	23531.3	26501.8	22247.2	19846.2	26769	19015.1	31576.3	17439.5	17617.3	17011.5	18500.3	17107.4	17570.3
M147T46	2.00148	0.000366842	0.000323458	0.0108601	0.00840761	0.866667	0.733333	0.968889	1.86421	HS:NC	0.28388	0.147053	up	11659.6	23418.1	36396.6	33170.4	36089.2	63309.5	48030.7	30597.7	19515	14441.6	17077.6	23860.5	24460.3	16210.1	26952.6	13683.7	32206	11050.9	14215.3	12055.5	8773.36	14898.8	3848.24	16326.9	13813.7	17896.5	19755.3	9166.49	15285.7	9461.33	11668	10623.2	16278.8	10689.5	11530.3	12021.8
M150T230	0.38375	0.000772142	5.15738e-08	0.0165874	1.79379e-05	0.991111	0.955556	1	2.75538	HS:NC	0.0459904	0.0251023	down	4208.85	106036	182368	41010	43368.1	105902	172784	184196	40268.9	3792.74	41714.6	130035	106982	155653	103815	272324	227362	208034	307204	328312	325276	204466	230611	220128	248813	224015	187046	249165	177440	295689	156691	162035	156305	165707	156054	165061
M152T384	2.18027	0.000271311	0.000264303	0.00888634	0.00723022	0.871111	0.717667	0.973333	2.24968	HS:NC	0.67831	2.0688e-08	up	4018.46	7211.5	1282.57	2901.89	1692.27	2607.48	6561.81	5804.39	3141.62	2063.57	1817.73	1976.4	3565.24	2973.74	2720.65	963.938	1423.5	1128.27	1529.43	1006.38	1356.02	4964.08	642.188	1077.6	2550.44	2285.74	2015.72	633.05	560.283	951.982	1755.49	1755.49	1755.49	1755.49	1755.49	1755.49
M170T383	5.06161	0.000232828	0.000323458	0.00787303	0.00840761	0.866667	0.739889	0.964444	2.66702	HS:NC	0.0695576	0.0244729	up	3000.9	429.221	505.896	3861.14	3676.24	4578.06	436.663	426.635	2316.91	3025.43	2482.82	2513.61	557.61	465.71	4650.55	353.468	629.015	391.052	442.716	313.809	405.772	484.956	409.611	338.002	257.075	449.881	640.363	527.025	463.146	399.432	1223.64	1236.39	1280.53	1175.21	1259.68	1233.48
M172T440	0.194077	0.0042865	0.0555296	0.0426548	0.214597	0.706667	0.504333	0.893333	2.32099	HS:NC	0.0730249	0.0339639	down	515.948	1290.95	391.331	452.009	462.131	438.681	812.779	717.114	796.117	442.92	769.499	367.905	1520.28	399.945	452.572	8332.69	528.748	388.447	5995.53	5813.1	5627.63	418.66	326.346	3604.94	7293.06	3476.54	556.991	2653.95	393.125	5241.12	1537.21	1733.63	1606.41	1631.3	1587.24	1616.85
M174T290	7.39492	0.00104213	0.00493962	0.019125	0.0484282	0.795556	0.619889	0.935667	2.63769	HS:NC	0.202523	0.06294	up	2481.02	358.34	233.973	4200.77	4238.67	7272.33	316.437	183.19	1571.09	2101.69	1371.41	3264.1	328.83	223.772	5993.04	253.499	355.222	145.768	306.73	646.539	539.641	201.589	177.316	167.48	254.338	326.227	361.994	281.584	153.398	445.18	1292.65	1494.69	1202.55	1407.15	1395.22	1352.33
M181T289	0.445234	1.72669e-07	6.54987e-06	0.000100141	0.000478403	0.937778	0.808667	1	2.38658	HS:NC	0.0749054	0.0239831	down	5638.35	11436.7	9847.63	13867.5	12285.7	13266.3	10736.4	13133.6	11819.1	11432.6	15575.8	11187	11175.9	10287.3	14446.6	28563.1	31532.3	11703.8	31507.6	35202.4	33115.6	21972.1	22273.4	26348.2	29064.2	32132.5	31071	20611.7	11578.4	28928.1	17550.1	17804.8	16534.9	17953.8	17503	17457
M186T231	5.22757	0.00148221	0.0742045	0.0236622	0.251503	0.693333	0.437667	0.875556	2.90603	HS:NC	0.224527	0.182247	up	81879.1	65983.3	2447.76	76265	68169.1	39736.3	76649.5	74214.9	65785.7	75085.1	71361	2291.13	1510.5	80030.2	1915.48	4487.04	2921.41	3105.77	4760.14	4616.87	4414.16	4544.05	94857.6	3301.78	4128.25	3263	1924.01	4204.79	4437.98	4878.01	2479.77	1824.19	2441.56	3020.76	2255.72	1677.39
M186T339	2.43216	0.000304315	4.4044e-05	0.00941828	0.00206216	0.906667	0.773333	1	2.03412	HS:NC	0.103314	0.0632997	up	1247.08	447.777	372.277	1490.48	1706.31	1575.64	477.088	406.569	548.22	1055.15	712.775	809.474	322.681	421.263	1528.32	390.821	526.398	258.522	312.977	276.952	314.994	399.774	399.681	399.32	314.646	344.438	386.425	360.54	375.707	333.634	554.994	488.962	583.465	578.521	608.502	538.783
M188T189	2.25932	0.00192425	0.00754355	0.0269247	0.0631135	0.782222	0.588556	0.946667	1.81273	HS:NC	0.156265	0.156705	up	3744.02	1293.16	767.674	3218.04	3367.16	728.872	946.935	1258.75	3129.23	3500.66	3371.66	951.029	1600.5	675.465	1909.32	1136.29	872.556	1006.38	888.275	969.446	576.097	805.629	626.471	921.897	881.69	820.369	942.291	1163.99	1034.57	837.05	995.66	1310.37	1201.5	1679.48	1289.54	1255.62
M188T268	5.54823	0.00472127	0.115979	0.0457049	0.317269	0.671111	0.464333	0.902222	2.22687	HS:NC	0.229044	0.20334	up	4457.97	421.735	549.897	6748.17	7422.96	10999.2	585.577	470.799	3113.46	5042.17	2871.61	7594.33	460.989	526.384	10205	572.171	521.299	406.334	912.142	818.776	1162.47	668.415	623.229	735.851	451.257	621.459	874.224	775.981	570.649	1364.98	2512.74	2505.06	3856.65	2877	2302.84	2636.02
M188T383	4.57402	0.00413561	0.187268	0.0418373	0.403364	0.644444	0.415444	0.864556	2.17883	HS:NC	0.0293915	0.0289157	up	18691	2113.28	2911.37	23356.2	24186.1	34714	2579.18	1980.56	16228.5	19773.1	16184.5	16099.9	1946.56	1963.77	31693.9	3408.48	3099.96	2050.56	3755.81	3716.4	4219.66	2767.8	2788.12	2339.81	2947.97	2164.64	3114.73	3577.53	2607.14	4319.61	8072.87	8447.22	8189.96	8179.63	7791.43	8453.14
M189T383	2.30841	0.000260907	0.000478141	0.00866213	0.011488	0.857778	0.702	0.964444	2.06571	HS:NC	0.120181	0.0697176	up	2518.68	1512.57	1462.69	4414.36	3603.83	4109.07	1097.62	1128.18	2152.17	3009.02	2418.52	2192.65	1390.17	1365.75	6292.93	1451.31	1914.83	599.099	736.142	1298.75	1212.66	1512.14	1196.64	330.829	945.965	1114.36	1265.3	1262.8	1529.3	380.921	1493.21	1368.98	1695.98	1360.17	1522.35	1479.84
M196T394	0.383983	0.00368245	0.00493962	0.0387329	0.0484282	0.795556	0.586222	0.951111	1.83954	HS:NC	0.152166	0.148775	down	1062.43	1209.52	1232.33	525.498	897.782	792.902	1167.76	1125.49	1247.21	1397.39	1329.36	642.129	1403.76	835.276	1241.59	4104.97	1423.5	932.801	4028.98	5269.55	5010.2	861.143	1015.82	2493.04	3858.89	2115.06	382.37	3091.68	1635.44	5732.55	1744.41	2014.09	2311.02	2383.78	2545.59	1780.55
M198T354	0.298821	0.000817165	0.00864181	0.0171019	0.0683855	0.777778	0.573333	0.931222	2.19383	HS:NC	0.0989221	0.0573761	down	950.181	1352.48	951.456	534.549	718.32	1348.66	1299.07	1860.86	948.659	1082.12	1062.03	999.577	1253.53	1826.55	565.483	5559.19	1159.98	1113.16	5796.06	6991.53	7640.95	874.605	947.324	4189.16	7340.66	2977.91	1284.91	3066.31	979.737	6144	3032.01	3463.36	2811.78	3136.53	3075.92	3131.67
M208T230	0.478372	9.515e-05	2.51422e-06	0.00442293	0.000229549	0.951111	0.868778	1	2.35463	HS:NC	0.105779	0.091974	down	664.196	2194.83	4011.86	1058.29	644.813	2066.37	3116.9	3725.87	1156.1	579.675	885.89	2360.83	2131.06	2747.52	2190.04	4739.27	4077.31	3368.21	4717.31	5143.14	4456.55	3384.94	3459.67	3730.05	4385.27	4267.82	3615.09	4123.98	3161.87	5108.59	2471.59	2679.72	3066.93	2785.43	2518.55	2834.82
M213T292	2.98112	4.54309e-05	5.61897e-05	0.00269778	0.00241417	0.902222	0.777778	0.982222	2.37469	HS:NC	0.340679	0.197202	up	2103.21	939.051	1096.27	4193.98	4302.44	6768.87	1172.7	1722.73	2470.96	2339.86	1799.73	2936.78	851.319	1298.16	4847.8	965.614	658.641	340.732	1195.78	1628.72	1311.54	735.705	1035.17	1070.69	708.933	596.19	532.682	667.892	631.363	950.288	1562.32	2478.32	1338.76	1587.61	2107.31	1740.03
M215T387	3.17286	0.00147522	0.000478141	0.0236622	0.011488	0.857778	0.684444	0.973333	2.23178	HS:NC	0.192772	0.162508	up	3668.75	727.455	487.646	6126.86	1394.7	1453.88	955.161	5568.79	897.312	1264.3	1032.98	997.797	4586.23	4430.75	862.156	1054.32	687.43	521.536	939.034	904.144	815.943	561.091	753.915	802.371	860.408	883.75	581.745	630.691	371.587	491.238	761.031	782.297	1072.64	929.799	605.593	853.905
M216T481	0.425533	0.00390353	0.00987482	0.0403273	0.0743564	0.773333	0.6	0.917889	1.72472	HS:NC	0.10438	0.0166022	down	2933.02	1601.91	1426.37	2899.74	3077.92	2113.57	1755.77	1369.28	1981.77	2983.13	1776.76	2217.68	1007.47	1504.04	2399.52	5956.9	2275.7	1636.1	9035.2	10406.5	8862.83	1806.32	2030.89	2902.33	4529.05	2928.74	2003.59	4706.95	1816.89	12064.6	2354.14	2365.52	2470.69	2395.08	2338.14	2384.78
M222T237	4.43402	0.00421309	0.14848	0.0422036	0.356508	0.657778	0.424333	0.880222	2.14972	HS:NC	0.0677004	0.053726	up	2770.11	446.22	270.937	3966.02	3841.08	6311.18	404.452	386.004	1893.49	2906.99	1779.94	2630.07	444.663	371.838	5741.08	446.406	391.788	457.268	578.463	643.548	703.44	377.288	418.036	448.192	575.55	511.349	438.537	577.38	407.431	730.306	1184.06	1352.12	1170.73	1207.15	1183.58	1230.21
M228T429	5.13341	0.00446629	0.345311	0.0438754	0.55998	0.604444	0.344333	0.866667	2.24514	HS:NC	0.0637815	0.0592812	up	3370.56	417.741	396.576	4608.67	4819.18	7978.5	360.898	437.35	2007.87	3980.71	2214.6	3494.86	415.066	347.713	7400.75	497.57	549.262	503.625	425.4	525.739	725.287	498.448	577.927	811.199	459.737	446.254	532.02	615.072	471.517	591.537	1228.1	1480.3	1379.77	1259.2	1283.84	1301.31
M232T444	0.299405	0.00434115	0.0555296	0.0429972	0.214597	0.706667	0.502222	0.909	2.01831	HS:NC	0.0374414	0.0373773	down	511.631	1088.67	452.274	441.436	296.523	841.964	897.129	653.146	954.998	762.828	602.646	691.207	1117.91	524.129	591.549	4783.6	481.852	449.517	4317.88	3954.78	3361.42	447.933	410.896	2462.76	4708.15	2486.26	754.064	2131.9	627.653	3450.5	1309.37	1393.79	1435.31	1420.63	1443.5	1332.89
M235T359	2.04368	0.00191165	0.00426618	0.0269247	0.0449642	0.8	0.591111	0.953444	1.90617	HS:NC	0.190142	0.188892	up	10153.8	21214.4	13554.8	9454.53	9795.98	11981.1	2457.27	15406.1	8094.06	5041.73	8322.95	5820.32	19430.1	3393.63	10988.2	12340.2	3990.09	4299.69	4209.41	2307.01	5630.76	3717.37	5536.81	13637.9	2859.27	3551.31	4230.26	3149.2	1689.23	4748.16	4509.18	4675.27	7670.8	5009.24	6455.94	5082.38
M241T74	2.44804	0.000205314	0.000140358	0.00742382	0.0045972	0.884444	0.737333	0.975667	2.07561	HS:NC	0.135892	0.125541	up	107156	25269.5	30811.7	123579	131092	60187.4	35173.5	32222.4	74889.1	94743.6	83457.7	65329.2	28659.4	30304.1	91584.3	28397.1	34361.4	22592.9	26671.9	26787.5	21245.3	32626.5	28446.3	25846.6	24639.4	22582.9	36678.4	31181.2	23712.5	28627	36438.6	40888.2	28915.4	44315.7	43678.1	37696.9
M241T88	2.5685	0.0014633	0.0185537	0.0236459	0.11209	0.751111	0.517667	0.904556	1.92186	HS:NC	0.140958	0.0993635	up	453048	88676.4	118987	427874	508102	407186	101315	84958.8	428833	480081	328113	177671	100610	111425	355693	99956.2	150847	89790.7	102161	105040	134438	120922	99687.8	105299	90394.9	125506	128634	76937.2	92282.5	102622	192422	153470	209851	196079	167438	200336
M242T87	2.51588	0.00109548	0.0145192	0.0197308	0.0959711	0.76	0.548778	0.935667	1.94217	HS:NC	0.16871	0.140188	up	72029.4	13506	20928.5	65219.9	79043.1	54921.6	19073.6	15172.5	55507.7	58814.8	53522.8	31635.5	12581	13266.9	46472	16215.7	19695	17296	15380.1	15814.5	21041.8	18408	12884.3	14658.8	16526	17704.6	16506.2	11245.2	15700.4	14057.6	28309.2	21593.9	30191.8	20606.2	22014.5	27471.6
M243T205	2.16218	0.00231167	0.00656805	0.0292625	0.057384	0.786667	0.577556	0.928889	1.82333	HS:NC	0.160353	0.140339	up	4348.83	8874.33	2417.09	3781.57	6231.25	6922.76	9106.31	9049.15	1953.79	2527.15	1700.74	3619.21	9268.49	1729.63	6679.06	2596.71	2038.03	3337.21	2811.25	3999.85	3607.63	1550.4	1817.83	1267.33	1222.73	1236.61	1651.33	3634.54	2749.64	2650.5	2772.62	2187.86	3500.93	2820.77	2706.89	2634.46
M245T296	3.18874	0.00281433	0.00315538	0.0332082	0.0367574	0.808889	0.624333	0.953444	1.97675	HS:NC	0.249377	0.245613	up	6443.62	2174.53	3181.49	7647.4	12332	25169.4	3077.02	1290.83	4773.65	4377.56	2461.84	12825.8	2384.4	3550.89	19942.3	2419.68	1217.65	2501.89	1380.96	2127.64	2564.83	1901.12	1812.51	2691.6	2765.9	3103.6	2599.52	1861.77	3182.61	2877.16	2098.94	2230.74	3468.32	4349.22	2818.41	3175.53
M248T406	4.29128	0.000217943	0.000112534	0.00765316	0.00400951	0.888889	0.753222	0.982222	2.54662	HS:NC	0.122136	1.16276e-06	up	3179.79	614.435	717.32	4710.5	5034.8	6879.6	908.043	925.828	1642.51	3449.88	1914.44	2878.28	740.748	598.098	6564.16	532.632	710.032	804.306	481.441	711.955	920.36	938.4	531.446	489.423	540.469	652.201	524.519	630.686	354.162	675.941	1308.72	1308.72	1308.71	1308.72	1308.72	1308.72
M249T230	0.491062	0.000200265	0.000577781	0.00731369	0.0127496	0.853333	0.699889	0.966778	1.8795	HS:NC	0.276579	0.163373	down	3781.73	3449.56	6124.71	5263.85	5502.64	3871.52	3332.63	4212.03	6979.49	7210.69	7224.1	5285.79	2117.67	3553.9	2857.68	12573	5859.2	8529.36	10424.8	11215.8	22631.2	4628.08	5175.59	10973.9	9661.9	6792.24	3809.27	13121.7	6561.33	12154.7	8608.54	6743.06	10032.1	6322.34	6632.88	8704.1
M250T179	2.83031	0.00337071	0.0209023	0.036691	0.120688	0.746667	0.533333	0.92	1.9448	HS:NC	0.35293	8.57714e-07	up	8413.63	1321.62	1921.45	14396.8	11141.1	7056.69	4765.88	7121.07	10429.3	12401.9	10804.1	1675.06	1633.78	1735.09	7830.7	909.998	2737.89	2610.55	2079.23	2503.92	3540.12	1816.09	5038.02	1965.1	2934.6	3234.12	2687.43	1540.97	1291.07	1378.26	4181.53	4181.53	4181.52	4181.53	4181.53	4181.53
M253T60	0.420454	0.00394847	0.00270187	0.0406765	0.0332791	0.813333	0.637667	0.96	1.92492	HS:NC	0.533176	0.203488	down	150918	288181	288076	156731	474124	362065	673564	996886	565893	910206	579145	297733	182628	127833	129370	600554	171854	153547	693262	800827	1.69425e+06	734786	1.03922e+06	2.04505e+06	2.62857e+06	797194	1.2227e+06	859573	569940	695046	536426	357164	617963	659897	384803	498545
M261T373	2.88276	0.00144747	0.00230646	0.0235464	0.0304636	0.817778	0.637667	0.957889	2.122	HS:NC	0.13545	0.0931728	up	11720.4	2093.16	1057.61	10400.7	10353.2	4133.84	2210.6	2387.89	6929.02	11242.7	7659.66	2595.16	2238.09	1971.28	4145.81	1988.25	1604.25	1764.46	2373.04	1958.57	2344.81	1377.14	2602.32	617.58	1685.12	1699.83	276.126	3349.08	2391.47	2114.3	2839.02	3610.81	2936.65	3404.13	3280.97	3010.48
M261T427	2.53077	0.000555727	0.00315538	0.0138132	0.0367574	0.808889	0.631111	0.946667	2.07459	HS:NC	0.258425	0.22354	up	4790.43	1418.5	1547.89	4887.85	5627.16	7153.38	1745.78	1709.37	2895.87	5083.57	3395.02	3442.56	1205.77	1247.74	7103.97	1420.03	1366.34	1703.58	1225.4	1250.56	546.122	2014.37	2118.66	1351.94	297.648	1500.79	1470.99	1662.13	1447.73	1666.65	1374.46	1415.77	2441.68	2050.15	1317.49	1717.5
M262T230_2	0.473703	7.21803e-05	9.02542e-08	0.00366115	2.19739e-05	0.986667	0.951111	1	2.25709	HS:NC	0.278107	0.268807	down	803.932	4820.42	6504.29	2405.98	2087.04	6317.23	6416.74	6249.03	2472.85	4139.73	2977.77	6048.61	5457.23	7103.12	5515.37	11697.2	9792.92	6462.99	11341.4	12332.6	11472.4	7733.3	7368.9	9624.15	11977.8	10955.4	8498.06	8850.74	6910.49	11316.6	8290.26	8619.49	6581.25	6681.13	2787.75	7596.98
M262T347_1	2.22342	0.00103678	4.4044e-05	0.0191229	0.00206216	0.906667	0.733333	1	1.81393	HS:NC	0.409734	5.4089e-06	up	3115.75	2873.01	518.653	4377.4	3676.41	4269.7	1505.97	1070.26	1476.59	1849.22	1450.18	1482.6	2025.12	1488.7	4681.74	1344.2	1296.35	1428.24	1392.59	971.03	1035.56	793.899	893.495	1380.26	1133.69	1042.24	700.085	949.405	920.703	847.161	1104.52	1104.51	1104.53	1104.51	1104.52	1104.52
M262T459	2.40365	0.00166858	0.011256	0.0251804	0.0814806	0.768889	0.588778	0.928889	1.86052	HS:NC	0.115352	0.000670837	up	1557.35	421.749	452.234	1900.1	1600.71	2276.12	409.915	372.721	699.18	1433.06	915.18	1061.93	500.772	511.844	2340.18	432.445	468.412	495.273	454.887	517.804	473.976	419.165	382.794	374.015	385.965	446.569	510.245	476.421	537.849	469.216	647.281	647.469	646.479	648.033	646.999	647.252
M263T300	2.0892	0.00324808	0.00196295	0.0364039	0.0276784	0.822222	0.653333	0.96	1.98733	HS:NC	0.226952	2.55375e-06	up	2049.45	3996.23	3190.91	4569.36	4172.9	7219	2821.53	2880.04	1632.48	1411.82	928.513	2830.46	2301.04	2784.59	1377.94	2105.16	2039.55	967.546	1651.09	1713.05	2126.99	1817.95	1306.7	1153.79	1441.42	682.546	122.177	409.563	1665.88	1936.85	1435.06	1435.06	1435.07	1435.06	1435.06	1435.06
M263T66	2.63056	0.000134137	0.00039405	0.0054248	0.00992462	0.862222	0.670889	1	2.54687	HS:NC	0.20517	0.110681	up	7695.43	7610.66	8699.6	7449.03	7478.27	2186.51	9461.4	6175.14	8454.22	9229.54	13292.3	3373.41	7658.86	4883.19	1128.43	3753.33	2079.75	1473.5	1979.81	2303.73	2458.76	2474.32	2335.02	3420.26	3865.23	2410.99	2491.23	2615.35	3736.3	2432.76	3063.41	2797.03	3985.59	3617.35	3346.75	3066.44
M265T335	2.65246	0.00041544	0.00140812	0.0117611	0.0223585	0.831111	0.652889	0.955556	2.21257	HS:NC	0.0970653	0.053793	up	7597.21	1660.09	2411.03	7732.56	8597.87	8449.85	2525.28	2598.42	11358	8263.62	5849.79	4860.38	1721.3	1987.1	8454.09	1180.65	2617.49	3374.32	1065.31	1044.29	872.66	3605.81	3166.87	1463.04	1273.84	1607.87	2983.03	1904.73	4310.64	1223.33	3178.51	3350.2	2885.44	3501.61	3251.98	3211.57
M267T360	3.60332	0.000820175	0.00270187	0.0171159	0.0332791	0.813333	0.650556	0.942444	2.33962	HS:NC	0.0990849	0.092663	up	8742.86	1973.28	1857.18	13722	10897.6	18852.6	1151.04	2429.63	6529.17	8629.18	5872.65	9019.32	2789.12	1989.97	17266.2	1540.28	4080.12	1565.79	2383.05	2644.58	1772.43	2644.99	1355.77	1704.83	598.714	2312.69	1206.71	3037.22	315.952	3842.1	4124.74	4149.73	4295.39	3791.53	5112.2	4285.22
M268T429	2.02161	0.00170723	0.0164317	0.0253964	0.103821	0.755556	0.562111	0.911111	1.68308	HS:NC	0.150599	0.0650372	up	2713.42	1058.81	1059.37	3190.36	2637.51	5070.8	1048.23	1056.43	1862.7	3491.01	2042.09	2579.8	1069.33	1224.86	4273.71	1174.68	1140.3	1032.15	1152.05	1174.54	1377.14	998.749	1028.55	1329.23	526.897	1250.06	1335.72	1224.47	920.047	1340.91	1353.83	1427.29	1195.36	1368.87	1340.26	1261.88
M269T407	3.37855	0.000216881	2.65476e-05	0.00765316	0.00136552	0.915556	0.784333	1	2.33868	HS:NC	0.282385	0.268448	up	2435.43	739.124	783.553	3673.97	3490.85	3942.8	706.003	790.049	1472	2488.33	1317.47	2516.33	719.632	396.119	4082.07	434.941	283.166	488.468	723.471	636.277	635.339	497.892	744.641	631.394	543.431	578.158	703.078	557.186	616.965	673.053	1049.86	1047.33	1441.34	2017.79	1039.86	1091.5
M273T382	2.60144	0.00153153	0.00270187	0.0240561	0.0332791	0.813333	0.641889	0.949	2.35065	HS:NC	0.13269	0.107784	up	4465.21	15469.7	15815.8	6827.51	7485.9	9663.49	1622.04	18994.4	4953.68	4342.52	8302.45	5224.69	1455.11	1685.4	9659.51	9477.68	2752.45	1304.26	1333.19	1781.18	1129.95	1379.15	1533.3	1746.02	10239.2	1225.93	3227.04	574.003	959.644	5915.18	3548.79	2820.69	3636.54	3293.33	3364.79	4048.24
M274T371	2.52334	0.00356389	0.00864181	0.038001	0.0683855	0.777778	0.602111	0.922333	1.79722	HS:NC	0.227462	0.222479	up	2141.31	607.061	693.791	3390.53	3737.34	3342.76	702.165	426.493	737.798	2296.35	1693.38	1377.85	618.18	961.655	3625.24	650.637	586.969	665.58	1150.6	553.331	562.864	422.836	914.586	615.183	607.706	802.991	723.293	425.934	1014.81	745.961	597.147	887.83	811.519	638.896	1132.98	687.385
M274T432	2.66829	2.83083e-05	1.79219e-06	0.00198811	0.000179317	0.955556	0.873222	1	2.3155	HS:NC	0.0885574	0.0791174	up	4494.94	1643.04	2192.35	5789.97	5327.74	8225.3	2049.67	1838.9	3149.63	4742.79	3352.3	4075.51	1627.15	2069.21	7691.21	1129.51	1484.84	1879.71	1214.54	1203	1460.02	1868.83	1739.22	1260.44	1300.08	1265.97	1598.26	1747.63	1495.48	1190.32	2324.85	2081.07	2588.31	2080.05	2192.84	2475.71
M275T419	3.20148	0.00189963	0.126147	0.0268894	0.327893	0.666667	0.428778	0.882333	2.08803	HS:NC	0.152006	0.132973	up	2111.44	396.234	430.622	2407.48	3086.7	3916.83	456.891	468.519	1338.49	1887.94	1416.37	1587.14	491.394	429.136	3726.28	527.08	589.243	487.36	618.603	560.419	480.971	472.671	568.86	496.232	507.961	488.481	491.691	398.639	637.991	217.65	1039.65	744.961	748.506	907.29	705.747	922.607
M279T60	0.43655	0.00155102	0.00230646	0.0241036	0.0304636	0.817778	0.608889	0.964444	2.0947	HS:NC	0.425095	0.202925	down	257492	329756	482864	150695	352583	469930	85157.6	283768	1.55601e+06	924176	1.00103e+06	475375	491418	170881	192176	822831	850084	309294	550025	618961	2.52393e+06	596770	788826	2.65827e+06	2.76817e+06	943132	832049	820858	566716	896417	460617	762679	715737	412149	546685	576066
M279T88	0.454671	1.20068e-05	8.63861e-07	0.00126923	0.000110695	0.964444	0.88	1	2.35734	HS:NC	0.102921	0.102976	down	209357	103293	112808	140094	120048	32865.8	94948.9	95963	150633	189489	132405	67704.7	95849.3	92038.2	33573.2	269019	190404	233412	350061	251873	352413	196855	183699	219262	273959	207386	176204	243311	206010	321472	170713	154825	203059	158252	154893	169768
M281T88	0.453917	2.91501e-05	1.54721e-07	0.00200861	3.05428e-05	0.982222	0.933333	1	2.24452	HS:NC	0.107268	0.105226	down	618381	471510	615494	456353	375045	104128	462961	531553	495998	547922	451113	313159	451889	516297	131136	1.23383e+06	727063	627546	1.52795e+06	1.05814e+06	1.35049e+06	629527	602784	887184	1.21297e+06	905231	654758	926982	603548	1.4664e+06	653665	564136	764541	603537	578464	630617
M282T421	2.84092	0.000465503	0.00039405	0.0125927	0.00992462	0.862222	0.693111	0.989	2.13749	HS:NC	0.264387	0.196937	up	5089.06	2210.6	1152.83	2336	5066.18	7020.36	1465.89	714.389	2876.42	7477.73	6092.63	4068.14	2203.98	1694.76	6859.66	842.74	889.244	1121.75	1177.13	1102.8	1446.81	982.335	1147.89	1802.08	1258	1308.15	1971.14	1865.13	1105	1807.41	2684.8	3031.36	2129.13	2092.53	1527.36	2587.32
M282T433	7.58964	1.45781e-05	0.000323458	0.00133383	0.00840761	0.866667	0.731	0.964444	3.42549	HS:NC	0.0569078	0.0531162	up	24595.6	3104.01	4527.82	28027.2	31027.9	40856.1	5354.5	2960.17	30118.2	26829.6	35774.6	35629.2	3041.59	3961.95	37392.2	1134.54	7681.86	1190.82	431.5	721.314	461.9	5123.58	4297.12	4486.93	946.955	4577.66	7748.28	876.827	1272.42	315.168	18890.8	17569.6	17194.1	19447.7	19674.4	19669.2
M282T88	0.468776	6.89614e-05	8.63861e-07	0.00356901	0.000110695	0.964444	0.891	1	2.17308	HS:NC	0.0847307	0.0840128	down	119746	89357.3	106639	84039.6	72210.2	21759.4	107927	106468	95841.2	105706	86214.7	65453.5	102052	94701.5	21257.7	240610	136849	114082	280586	204744	257661	114235	104570	171941	234404	169467	124251	202904	114603	258277	128289	116648	143304	123431	114547	120995
M283T418	2.60127	0.00167773	0.00493962	0.0252143	0.0484282	0.795556	0.593222	0.944556	1.95376	HS:NC	0.0507344	0.0280749	up	6503	2215.65	2135.13	7635.12	7777.99	9446.8	1274.69	1167.94	3613.09	5777.38	4022.03	5791.29	2214.39	1382.8	9241.01	1042.79	2491.93	1700.56	1712.24	2426.3	2045.13	2200.48	2063.93	1421.62	881.673	1390.38	1820.04	1763.82	2036.58	1988.67	2730.08	2881.48	2675.77	2922.81	2767.75	2790.45
M283T433_2	5.04977	0.000396026	0.00140812	0.0114331	0.0223585	0.831111	0.671111	0.962333	2.54437	HS:NC	0.0773976	0.0715687	up	2462.9	339.13	407	2782.98	3367.38	4523.38	533.697	586.706	3002.63	2951.11	3657.82	3408.73	317.407	409.428	3820.65	391.074	750.963	380.968	311.08	320.78	288.727	457.518	421.952	499.458	382.957	505.376	780.667	320.719	400.327	237.418	1768.87	1889.84	1650.99	1926.11	1952.56	2056.42
M283T459	2.02526	6.95912e-05	0.00039405	0.00356901	0.00992462	0.862222	0.715556	0.968889	2.25294	HS:NC	0.0812143	0.081047	up	3853.97	5254.15	3908.96	4554.24	4702.63	5940.17	4603.28	4710.94	2519.86	3530.98	2659.32	3132.86	5135.23	3674.5	5617.24	932.241	4058.38	1197.92	1079.8	1045.37	1165.42	1119.06	1216.58	3842.55	3822.33	3926.13	4027.79	1222.77	1276.54	1568.47	1927.88	1784.48	1638.46	1773.97	1791.28	1924.57
M285T443	0.160107	0.00329681	0.0329436	0.0365956	0.160521	0.728889	0.493333	0.911111	2.37456	HS:NC	0.0581003	5.41083e-07	down	1425.6	1715.42	1260.02	1435.24	1560.43	2753.85	1723.99	1843.15	1488.8	1457.85	1940.7	1172.89	1931.22	1478.18	1109.79	15381.8	1347.38	1360.68	23338.9	27697.8	24025.3	1361.14	1905.64	3158.01	12384	3479.9	1532.26	6381.17	1038.99	27362.4	3115.81	3115.81	3115.81	3115.81	3115.81	3115.81
M286T339	2.3101	0.00221918	0.00754355	0.0285367	0.0631135	0.782222	0.617556	0.933333	1.83741	HS:NC	0.133382	5.20264e-07	up	1371.75	413.108	489.887	1533.19	1731.11	2969.2	425.652	556.931	1932.93	1982.28	1659.97	1761.6	642.818	633.715	2570.53	436.263	725.04	403.347	257.248	472.735	631.41	523.9	421.2	1027.94	651.344	533.84	1202.8	569.97	621.35	471.29	839.747	839.748	839.746	839.748	839.747	839.747
M288T399	2.02739	0.00215448	0.00069555	0.0280244	0.0144738	0.848889	0.697778	0.973333	1.77586	HS:NC	0.29688	0.192922	up	9175.95	5746.68	2669.76	11753.9	11655.1	23428.1	5573.23	6559.51	6401.86	8873.82	6418.75	5865.98	5100.38	5315.08	18619.7	2150.96	7607.91	1944.63	9101.96	4391.47	5411.34	3951.61	4504.78	3855.96	4392.34	1478.14	5231.73	4788.72	1261.83	5605.95	5584.45	5723.64	3727.36	4597.07	3205.99	5035.54
M293T168	0.492082	4.87712e-05	8.979e-05	0.00287278	0.00339806	0.893333	0.753222	0.991111	1.9673	HS:NC	0.339767	1.51406e-06	down	9650.45	4899.2	8820.37	9251.6	7529.41	7813.88	5924.93	4296.19	5619.33	10966.3	9997.19	7223.08	3693.39	7041.32	7256.59	14257	7147.22	6724.34	20724.2	21427.8	29802.4	9905.69	9919.54	11519.7	14902.4	12886.5	10150.3	21482.1	13759.5	18897.1	7484.01	7484.03	7484.04	7484	7484.03	7484.02
M296T419	2.27104	0.00065001	0.000996702	0.01512	0.0180196	0.84	0.675111	0.980111	1.90428	HS:NC	0.202036	0.134789	up	3295.86	1517.32	1470.48	3649.35	3758.07	3757.21	701.784	738.113	2035.68	2816.83	2160.25	3095.6	1541.18	1187.26	5338.33	1856.02	1204.5	1066.06	1092.88	655.082	715.918	783.605	1322.55	582.159	1016.02	886.5	939.747	1382.78	905.417	1910.74	1894.11	1983.59	1335.34	2067.89	2181.14	1774.9
M296T458	2.42202	0.00140021	0.00754355	0.0229307	0.0631135	0.782222	0.6	0.928889	1.90857	HS:NC	0.0779942	0.00306162	up	1995.9	769.122	634.309	2104.12	2546.74	4045.06	628.614	648.727	1374.23	1869.84	1513.88	2121.32	729.222	554.977	3549.66	540.164	675.495	777.245	514.586	532.673	622.875	757.013	731.18	587.088	518.418	657.452	750.706	830.997	907.911	953.563	1013.62	1011.67	1007.69	1018.56	1010.15	1012.34
M301T317	2.68997	0.000498609	0.000996702	0.0131944	0.0180196	0.84	0.68	0.977778	2.09938	HS:NC	0.22326	0.190582	up	15761.6	3280.45	8631.12	16666.5	15884.2	22464	2707.06	5768.04	10650.2	15227.1	13625.1	13316.6	4416.02	4579.41	24424.3	2065.85	5759.11	3494.69	4211.46	3694.29	4166.81	4327.88	4386.72	4837.3	4228.6	3891.28	7931.17	3946.63	2389.37	6618.1	6376.28	9296.33	4769.48	7091.24	6670.09	6807.55
M301T87	2.30544	0.00545674	0.0145192	0.0498679	0.0959711	0.76	0.564444	0.911111	1.69178	HS:NC	0.142822	0.118126	up	45488	11845.8	15714.2	40853.2	54944.4	42875.5	9421.28	11267.2	44004.9	43549.8	43687.1	19394.8	5150.86	14141.9	36985.1	11438.5	18702.5	9486.64	12281	14957.9	8885.43	14182.3	11445.6	12799.6	8716.37	15814.5	18633.4	9862.02	11234.1	12119.6	17043.4	16722	13084.6	17060.2	19926.4	18270.2
M303T432	16.0684	9.99222e-05	0.00083409	0.0044775	0.016333	0.844444	0.666444	0.955556	3.81478	HS:NC	0.0638815	0.0601456	up	2542.18	107.758	99.8248	2687.98	2676.12	2872.24	107.227	49.1988	1723.2	3316.48	1733.93	1342.17	57.311	90.9527	2770.27	21.2306	212.777	43.9668	4.64381	17.3656	357.819	106.748	105.387	98.1542	4.11633	124.17	231.406	14.5903	35.2757	2.503	701.78	659.749	618.493	721.654	607.613	697.142
M303T443	0.214468	0.0021923	0.0329436	0.0282908	0.160521	0.728889	0.528889	0.884444	2.2927	HS:NC	0.108611	0.0486003	down	1606.74	1587.58	1452.45	1354.66	3587.58	1667.3	1680.46	1633.07	561.042	1248.43	1855.57	749.418	1427.73	1194.81	1950.19	10715.4	1336.89	1508.74	16530.9	19060	17110.7	1419.79	1326.07	2918.8	9771.2	3259.58	1494.09	4792.84	1353.47	17240.6	2403.65	2510.98	2283.16	2378.3	2472.28	2238.59
M305T60	0.346848	5.19854e-05	2.04103e-05	0.00296642	0.00111252	0.92	0.824333	0.986667	2.62126	HS:NC	0.480451	2.57256e-06	down	149348	22757.4	192994	97433.6	223124	136445	83028.5	239478	402006	196183	291974	75478.5	306522	144425	44934.6	441014	586228	179359	350197	326155	1.12842e+06	435218	202749	586456	493167	231060	727322	587689	683479	555242	380627	380629	380629	380626	380629	380628
M306T346	2.41459	0.0001136	2.65476e-05	0.00493889	0.00136552	0.915556	0.8	1	2.38974	HS:NC	0.0658736	0.043877	up	1168.89	2656.71	4101.15	1481.22	1179.43	1372.4	3637.78	3840.23	2534.8	1184.72	923.764	877.843	2818.13	4126.9	1296.32	951.375	896.765	3039.9	888.308	775.92	985.896	733.451	689.613	433.516	818.32	600.012	707.995	881.421	424.82	922.534	747.769	823.631	765.222	809.595	861.854	786.738
M307T88	0.451083	4.21355e-06	5.15738e-08	0.000591842	1.79379e-05	0.991111	0.962111	1	2.36017	HS:NC	0.104901	0.102805	down	38036.3	23080.8	37349.1	20977.4	22948.3	7743.33	25807.5	26411.9	25327.6	33492.4	28936.8	17045	16024	23626.7	7847.46	46715.6	48248.2	45298.7	71379.4	62483.9	76253.7	42153.1	44008.5	47110.8	47213.6	42831.4	40597.7	64423.6	35073.1	72437.4	38972.3	30216.2	41783.2	34310.6	32569.7	35841.5
M309T88	0.471065	1.44785e-05	1.79219e-06	0.00133383	0.000179317	0.955556	0.893333	1	2.25315	HS:NC	0.147395	0.1023	down	19518.6	13587.5	24994.3	16411.4	16953.2	5365.21	26029.9	27181.6	15748.6	16302.6	12594.8	11084.4	13132.9	19466	5010.72	35729.2	31401	34817.5	51371.8	40604.4	50370.8	26237.3	25701.4	31591.1	40228.5	26094.6	24408.1	30810.7	21150.8	46145.1	20879	21819.1	27660	20685	20710.8	23061.1
M310T193	0.345404	4.096e-05	0.000140358	0.00247249	0.0045972	0.884444	0.719778	1	2.41549	HS:NC	0.284312	0.0204953	down	2489.8	3491.64	8350.22	4296.45	3173.23	3477.39	4751.42	5360.22	5368.05	6392.2	4117.3	2806.84	2805.7	4988.35	2670.44	12283.9	3199.62	22835.4	14254.2	12797.7	20579.2	8029.11	7934.09	10990.7	12253.2	6412.14	2711.42	19853.9	20074.4	12642.5	6010.09	5852.76	6209.24	5800.4	6037.52	5980.28
M314T230	0.478558	3.35852e-05	1.79219e-06	0.00220997	0.000179317	0.955556	0.864333	1	2.35447	HS:NC	0.0830655	0.0635791	down	600.036	1838.69	3043.26	931.074	916.468	1589.09	3449.88	3463.89	1142.24	684.306	1197.13	2246.82	2003.84	2799.17	1287.1	4235.97	2921.49	3771.69	4177.79	4163.57	4273.75	3457.38	4439.26	3666.54	3975.49	3392.39	2765.77	3939.7	3572.16	4069.86	2838.34	2957.58	2697.16	3333	2996.15	2891.31
M314T348	3.94514	0.00231921	0.14848	0.0293072	0.356508	0.657778	0.426667	0.862444	2.17796	HS:NC	0.109248	6.66148e-07	up	8966.82	936.423	1048.7	7311.01	7573.67	10137.4	1298.8	1005.76	7909.12	8487.51	6721.09	5618.33	986.167	852.471	6359.04	997.586	1384	1597.3	1492.7	1078.27	1381.14	1566.68	1459.3	1293.96	1058.08	1106.66	965.788	1303.59	1150.13	1229.36	3346.52	3346.51	3346.52	3346.51	3346.52	3346.52
M317T480	3.33093	0.00086703	0.00196295	0.0174457	0.0276784	0.822222	0.624333	0.955556	2.20502	HS:NC	0.198546	0.129229	up	3845.77	888.569	476.115	4372.65	4910.38	4284.37	818.093	761.546	1858.9	3849.33	2565.1	1216.3	836.63	513.199	3994.28	1126.2	485.409	355.541	1214.08	909.975	552.582	678.127	578.888	805.622	744.683	817.762	539.56	764.838	456.826	534.892	1221.91	1148.06	1671.75	1155.64	1414.1	1273.2
M318T338	2.10306	0.000875293	0.00367431	0.0175463	0.0409728	0.804444	0.619889	0.955556	1.79926	HS:NC	0.101373	0.0739007	up	3733.52	1028.5	1498.99	4197.86	3996.78	3669.27	1038.63	1385.76	2208.45	3076.5	2167.13	2291.02	863.58	1147.6	3692.73	1045.33	1310.11	1201.95	1096.72	1140.29	990.584	1338.15	1347.5	946.214	892.548	855.164	1198.69	1232.6	1151.35	1368.99	1574.57	1552.86	1301.41	1375.44	1642.83	1478.61
M320T481	0.356074	0.00478689	0.0164317	0.0458935	0.103821	0.755556	0.593222	0.902444	1.83508	HS:NC	0.0900358	0.0353479	down	29773.3	8203.07	18556	27057.3	27444.8	20522.7	14829.8	13368.2	15970.8	25856.2	16430.1	17783.4	6414.04	14639.5	22440.9	57833	18650.4	17534.1	109489	136096	102346	18252.3	18443.9	23035.2	38758.4	22335.9	14836.7	50511.6	17576	138661	21269.4	22322	23228.1	20614.4	22388.4	21902.5
M323T154	2.00586	0.00420424	0.00656805	0.042181	0.057384	0.786667	0.6	0.942222	1.62413	HS:NC	0.258461	4.8372e-07	up	2158.29	1188.24	2173.73	6002.3	4341.07	9569.37	2144.68	2706.77	2689.08	1856.03	2948.17	3832.63	2117.88	1919.39	9237.29	1625.97	2241.11	1480.26	1993.33	2140.46	1251.23	3182.99	3569.76	1195.18	1211.97	1147.65	1537.6	1342.89	2168.7	1273.15	1550.43	1550.44	1550.43	1550.43	1550.43	1550.43
M323T230	0.473047	3.74561e-05	0.000140358	0.00231457	0.0045972	0.884444	0.744333	0.982222	2.06614	HS:NC	0.27469	0.146896	down	404.376	664.987	1133.19	679.014	711.484	1192.14	1392.2	1817.91	699.061	524.085	533.664	782.855	608.418	843.699	902.144	2091.76	2313.06	1011.22	2795.92	2997.03	2379.71	1719.57	620.296	1866.01	1864.27	1596.96	1169.92	1306.37	1099.6	2415.58	1571.05	1399.53	1336.77	2052.61	1366.24	1585.37
M323T275	0.331361	0.000127695	0.000478141	0.00529935	0.011488	0.857778	0.693333	0.977778	2.50831	HS:NC	0.132595	0.0904155	down	5667.58	5544.86	13465.2	3845.15	3007.38	1644.55	10776.5	9659.14	5713.12	6237.28	5161.61	4408.9	4686.03	11182.7	1184.94	33482.7	11663.8	4670.1	29129.2	27260.1	31154.8	7944.97	8205.57	21862.2	32278.1	19217.9	9443.55	14752.5	5060.01	22075.3	10691	10599.6	9374.45	12735.2	11925.4	10641.5
M323T90	3.06253	3.06222e-06	1.79219e-06	0.000479118	0.000179317	0.955556	0.875556	1	2.58546	HS:NC	0.364209	0.0776333	up	16608.6	6594.62	5962.2	16898.9	19534.7	19299	5386.67	4785.31	15940.9	14499.9	14018.3	9151.53	5787.95	5672.07	20757.3	3805.31	5792.02	3624.22	3866.04	3969.4	1491.99	5120.75	3184.96	5381.18	3725.33	3949.71	5886.86	2500.96	3131.62	3637.72	6487.74	7757.32	5940.92	7257.22	7112.94	6869.02
M327T198	0.439037	0.000554753	0.00140812	0.0138132	0.0223585	0.831111	0.668778	0.946667	1.92084	HS:NC	0.130514	0.0425782	down	9276.37	1684.17	5973.14	6474.39	6551.56	5727.1	4033.75	4106.85	7060.45	8077.3	6728.38	4344.7	2536.81	5918.63	3259.38	10283.7	6708	5922.29	19347	18415.1	28440.2	6369.2	6006.3	8706.6	9015.65	8830.54	6325.86	19914.8	6147.43	25777.3	11214	9887.22	10479.4	10551.7	10038.7	10833.5
M327T88	0.389652	9.31554e-06	1.79219e-06	0.00106498	0.000179317	0.955556	0.88	1	2.47379	HS:NC	0.151575	0.149445	down	130451	67039.9	68036.5	79665.5	73245.6	20515.6	62638.4	63729.2	103005	121977	80617.2	39632.4	69343.3	62474.1	16846.7	206633	113152	134293	302610	191042	293657	97551.9	119723	140227	221073	144722	109315	209419	125313	309635	123879	101937	157620	112157	104997	109479
M328T237	2.48394	0.00206939	0.00140812	0.0276828	0.0223585	0.831111	0.662222	0.953444	1.8337	HS:NC	0.201546	1.31288e-06	up	1347.97	1061.43	891.083	3357.31	3459.4	4831.79	917.817	908.477	805.503	1082.42	918.655	2964.4	1020.82	742.98	4844.04	944.599	452.342	881.257	947.084	894.886	1063.3	689.804	895.978	804.774	770.54	798.141	315.463	556.396	802.216	920.258	1196.05	1196.05	1196.05	1196.05	1196.05	1196.05
M328T88	0.41538	4.62361e-06	2.44976e-07	0.000625386	4.26024e-05	0.977778	0.911111	1	2.41448	HS:NC	0.233793	0.1912	down	39303.7	24719.6	24250.1	27510.4	21655.4	6280.4	23706.3	23468.3	21616.2	30121.6	24476.5	12857.2	19390.7	19855.6	6722.74	60485.6	36445.1	45511.1	85680.9	64779.8	83160.3	36754.8	36787.1	36144.4	57410.9	42754.7	30241.5	53786.5	39910.4	74812.6	33157.9	27929.5	44295.4	26839.6	26629.9	30665.3
M333T372	2.37156	0.000147116	0.000112534	0.00571561	0.00400951	0.888889	0.762111	0.977778	2.39016	HS:NC	0.218276	2.02225e-07	up	4085.51	2223.18	3294.29	5881.68	7177.25	8304	4588.82	4965.23	4457.87	6828.43	3211.53	2311.46	2295.73	2962.46	4708.4	2702.17	2486.9	1246.28	1199.96	4154.84	1227.58	1266.14	1262.77	466.95	3854.8	1556.58	2685.11	302.129	2718.82	1245.2	2102.39	2102.38	2102.39	2102.39	2102.38	2102.39
M337T386	2.74432	0.00234748	0.00656805	0.029562	0.057384	0.786667	0.6	0.955556	1.97737	HS:NC	0.168406	0.136483	up	3034.1	1462.3	852.904	4504.38	3843.14	6852.22	881.806	425.817	2735.12	3365.45	2879.37	3140.32	1730.94	886.584	6287.94	607.903	1324.54	656.84	1188.07	380.521	1066.73	1222.67	903.134	1128.98	1371.4	1183.94	1566.49	1005.36	1382.48	636.799	1873.38	1649.83	1662.01	2150.83	1660.37	1352.6
M338T230	0.476556	0.000182399	9.02542e-08	0.00676266	2.19739e-05	0.986667	0.946667	1	2.32975	HS:NC	0.0789228	0.0739577	down	627.255	3158.52	4278.79	1588.26	1649	3181.09	4366.44	4240.1	1429.5	427.703	1725.91	3208.15	3093.38	3719.53	2702.6	6358.04	5792.48	4703.26	5461.34	7234.35	6394.06	4672.8	4992.87	5133.5	6218.29	5573.76	5119.44	5112.26	3869.3	6032.85	4227.04	3893.78	3460.94	4512.3	4114.24	4005.6
M340T228	2.58433	0.0046903	0.0209023	0.0455558	0.120688	0.746667	0.539889	0.900111	1.81991	HS:NC	0.178085	0.178472	up	2716.37	691.492	1006.78	4778.88	3617.97	5661.69	866.126	807.319	1837.16	2713.92	3742.81	4903.6	787.374	1017.14	6340.48	850.851	1282.59	883.015	1463.99	2083.6	1744.79	431.33	760.078	1250.86	970.706	1548.88	386.981	872.408	590.971	933.054	1864.63	1820.56	1671.28	1376.1	1961.95	2327.23
M341T444	2.96038	0.00243142	0.0145192	0.030254	0.0959711	0.76	0.582222	0.924667	1.96507	HS:NC	0.140347	0.129915	up	2933.47	1125.24	1565.31	5784.43	5996.72	11418	1577.57	1257.06	3016.32	3226.2	2783.54	8261.06	1000.41	1345	10513.7	692.948	1737.42	1282.13	1683.36	646.635	1691.07	1735.28	1415.43	2056.63	1111.63	707.337	1131.18	2084.12	1498.53	1403.42	3150.26	3084.24	3440.4	2820.72	3420.21	3273.86
M342T383	3.71239	2.56191e-05	0.000264303	0.00190941	0.00723022	0.871111	0.72	0.973333	2.68689	HS:NC	0.0842392	0.0806492	up	9655.95	2788.44	3021.26	13926.2	12182.8	17933.1	3222.24	2805.89	10032.5	9782.45	7334.22	7364.47	2782.79	2477.11	16452.3	568.221	1934.14	1328.93	2090.65	1113.75	1765.97	3073.06	1745.08	1107.13	4104.02	1404.86	1749.26	3283.69	4140.06	3389.93	3420.02	3887.48	3714.32	3808.95	3954.94	3065.79
M342T67	2.35384	0.00308595	0.00493962	0.0356642	0.0484282	0.795556	0.611	0.924444	1.82118	HS:NC	0.512165	0.280826	up	2770.42	20888.1	3803.53	2388.64	2435.04	15499.3	4208.56	5970.13	4153.97	3685.01	5828.1	6778.58	13209.9	5966.32	14397.4	4061.52	5168.93	2315.11	1013.43	2522.06	2612.67	1118.68	1604.05	3110.61	4930.28	6263.61	5012.63	2087.29	3392.81	2360.91	3390.46	1539.78	3387.55	3083.82	3150.09	1554.7
M345T372	2.29286	0.000687024	0.00426618	0.0156078	0.0449642	0.8	0.615444	0.922333	1.90267	HS:NC	0.179027	0.166297	up	4330.7	968.86	1080.71	4566.04	4156.31	4728.98	1271.58	1315.11	2616	4288.24	2466.38	1620.62	1176.62	1225.3	3382.76	489.953	1326.65	1106.73	824.059	1752.95	944.492	885.105	1570.85	1334.39	1264.97	1098.15	1364.21	959.908	1423.02	748.626	1305.72	1128.77	1681.23	1514.37	1135.2	1381.84
M347T178_1	2.6508	0.00193023	0.00570351	0.0269464	0.0526655	0.791111	0.611	0.933333	1.96873	HS:NC	0.14274	8.06624e-08	up	6688.59	1473.11	949.921	3836.88	4885.62	5467.07	1346.45	1196.89	6413.27	9612.87	9048.19	3637.51	2040.6	1687.65	5234.22	710.467	952.219	1145.73	931.972	1833.59	2329.3	1567.92	1420.44	814.99	878.051	2730.24	2876.22	2252.11	1573.12	1945.8	2216.69	2216.69	2216.69	2216.69	2216.69	2216.69
M350T412	2.06319	0.00333266	0.00367431	0.0366301	0.0409728	0.804444	0.633222	0.935667	1.78937	HS:NC	0.126714	2.41265e-09	up	5153.16	1830.89	1384.59	6298.48	5886.86	6644.02	1317.7	2488.85	4282.55	4628.52	3643.94	4457.33	1839.75	1345.15	8369.64	1152.19	2257.95	1158.36	1001.11	1199.25	5426.82	1405.91	3490.72	1416.91	569.31	1806.91	3230.86	1682.29	1332.36	1742.46	2367.18	2367.18	2367.18	2367.18	2367.18	2367.18
M353T291	2.68866	0.000290463	0.000264303	0.00914459	0.00723022	0.871111	0.722111	0.977778	2.2209	HS:NC	0.313961	1.31519e-06	up	3391.38	1081.03	2190.89	5833.87	5428.21	9638.87	1605.65	2178.94	2399.62	3445.49	2586.43	5910.83	1176.69	2343.91	6287.04	1590.18	449.161	1780.73	475.215	959.998	792.33	1909.89	444.542	1967.6	1647.8	2026.26	1728.3	2367.91	1659.02	842.844	2274.52	2274.53	2274.52	2274.53	2274.52	2274.52
M356T180	2.01432	5.71026e-05	8.979e-05	0.0031838	0.00339806	0.893333	0.779889	0.982222	1.9218	HS:NC	0.218187	0.0252555	up	4119.71	3179.03	2402.4	4734.32	5653.06	5026.44	1940.59	1908.26	5951.28	2990.89	4789.98	3314.84	1764.92	1692.67	3786.49	1599.74	2431.7	1878.93	1966.08	1659.66	2555.09	2004.38	1899.14	1677.82	1068.74	1679.27	1865.22	1273.87	1500.62	1377.92	2921.91	2954.25	3057.68	2796.81	3004.18	2945.46
M356T383	3.59096	0.00195735	0.0555296	0.0271281	0.214597	0.706667	0.513222	0.891222	2.14722	HS:NC	0.0389745	0.0260338	up	5376.4	1091.89	1223.05	7184.7	6273.42	10961.7	812.34	968.704	4612.1	5617.09	5017.58	5459.7	1040.57	1219.13	10477.2	794.192	1620.81	1115.34	1320.1	1382.19	1463	1161.5	987.652	1227.31	768.91	1141.29	2040.42	1312.6	1236.47	1179.65	2864.94	2952.63	3010.86	2941.09	3118.35	2892.57
M357T332	3.8452	0.00396101	0.00570351	0.0407151	0.0526655	0.791111	0.626667	0.931222	2.07902	HS:NC	0.171554	0.171331	up	1543.9	503.195	510.281	4761.48	3044.04	8044.99	570.113	571.947	1271.61	1331.15	1073.33	3184.09	522.435	575.979	7172.11	635.582	1056.68	718.981	387.409	424.896	468.11	511.655	714.114	370.752	502.817	701.793	401.551	718.243	554.396	852.225	964.409	1257.39	1144.91	1142.15	1552.18	1420.17
M359T394	2.86316	2.72013e-05	2.65476e-05	0.00196482	0.00136552	0.915556	0.795556	0.991111	2.37438	HS:NC	0.144265	0.0840012	up	2112.71	2246.28	1487.6	5055.18	1915.34	8344.51	1505.55	1415.8	3926.45	4139.22	2528.91	3822.62	1957.64	1907.17	8442.98	665.215	871.706	1552.14	867.031	772.621	903.483	1130.08	1891.39	1235.33	677.196	932.919	643.096	1478.04	1574.6	2550.57	1322.27	1333.25	1619.5	1490.95	1230.59	1395.66
M361T88	2.97618	0.000298083	0.00118667	0.00930426	0.0201101	0.835556	0.68	0.955556	2.21441	HS:NC	0.314104	0.0356739	up	13332.2	2293.73	2822.79	12893	14577.7	11765.6	3803.28	3571.21	5476.05	11043.4	7918.3	2646.02	2835.61	1998.29	8839.62	1730.65	3104.31	2777.15	2903.94	1752.8	1701.49	2146.47	2772.1	2723.53	2936.94	2596.78	3111.41	893.028	1474.07	2929.89	4654.9	4295.41	4794.62	4354.03	4650.69	4546.56
M363T153	2.04766	0.000418503	8.979e-05	0.0117819	0.00339806	0.893333	0.757667	0.982222	1.77988	HS:NC	0.22236	0.18092	up	1464.92	1162.98	1097.53	2778.96	3047.97	5851.16	1080.8	1091.92	2189.51	1375.61	2062.85	1728.56	934.765	1210.65	2145.83	795.057	619.186	918.689	984.909	795.39	637.071	1370.67	1455.14	723.884	977.736	932.899	763.938	1066.27	1613.31	617.761	676.221	762.073	924.478	1022.28	1177.22	776.269
M363T360	2.5449	0.00277094	0.00864181	0.0328554	0.0683855	0.777778	0.602111	0.92	1.89712	HS:NC	0.131319	0.125655	up	6938.6	2040.74	4017.7	12855.1	12059.3	18434.9	3258.57	2756.23	4296.64	6769.31	4383.13	12791.5	2228.56	3239.59	17557.3	1345.28	1433.77	2808.54	4656.74	2682.7	2584.85	4998.17	4114.92	4861.74	1090.22	3716.92	2349.79	2071.21	3211.66	2722.39	4541.38	4429.76	5871.3	5993.41	4513.42	5595.85
M364T275	0.346212	0.000758186	0.00270187	0.0164326	0.0332791	0.813333	0.657778	0.949	2.14937	HS:NC	0.138085	0.0231164	down	16430.7	4042.79	18511.4	12788.1	11334.7	6678.72	12797.4	12486.3	10850.1	15398	9778.27	9924.4	3698.39	15088.4	7538.22	44588.7	18590.6	7598.46	56073.8	63450.4	67233.9	10671	12112.5	27101.3	38488.7	25699.5	14035.5	29534.1	7812.12	60372.2	16034.4	16398.8	15384.1	16669.7	15904.3	16071.9
M365T274	0.373754	0.00100487	0.00315538	0.0187234	0.0367574	0.808889	0.617778	0.935667	2.07522	HS:NC	0.134821	0.0925782	down	4491.63	925.912	5071.94	3901.1	3409.3	1727.28	3580.61	3033.59	3202.23	3478.86	2080.55	2130.1	858.16	3253.73	1544.42	10251.7	4155.45	1993.11	14054.3	14157.1	16849	2590.08	3536.34	6934.01	8455.42	6445.55	3240.37	5522.02	2126.54	13907.2	3716.92	3793.15	3158.17	4436.02	3693.04	3850.38
M365T401	2.61255	0.00262879	0.00230646	0.0318948	0.0304636	0.817778	0.628778	0.946667	1.97913	HS:NC	0.517846	0.0606222	up	10336.1	1940.2	690.806	5745.71	9735.79	5746.9	3418.03	4189.77	6282.28	12203.3	6051.1	11443.8	2113.16	1945.79	7455.9	1767.91	1478.01	3632.28	1586.72	1170.83	972.224	3429.44	4124.45	1222.97	1882.26	834.661	2399.77	4520.61	2591.69	2566.76	3218.18	2724.33	3074.24	3337.46	2903.56	3044.39
M367T32	2.02787	0.00170304	0.00367431	0.0253964	0.0409728	0.804444	0.622222	0.942222	1.79936	HS:NC	0.346966	0.222915	up	3820.51	11441.9	7138.42	6792.5	6512.08	12471.9	15767.4	17539.8	2522.54	3402.56	4595.4	6112.55	11819.4	6324.04	9516.84	2556.01	3017.81	3162.55	4699.64	3055.33	4160.64	5976.83	6961.05	3967.13	7852.48	4169.95	6397.27	1821.12	2042.81	2184.13	5056.42	5557.92	6375.82	2707.85	6404.29	5100.09
M367T434	2.10941	0.00111416	0.00570351	0.0198094	0.0526655	0.791111	0.588778	0.924444	1.68973	HS:NC	0.109373	0.0228093	up	717.357	381.109	339.393	830.974	874.894	1313.45	443.995	334.83	1270.65	795.629	1623.42	1388.06	330.848	416.448	1119.31	247.002	510.258	421.636	362.459	248.58	584.487	364.185	302.593	323.525	342.751	262.608	523.466	403.831	459.943	416.979	904.163	903.099	884.453	935.437	862.483	904.013
M368T230	0.451464	8.87176e-09	9.02542e-08	1.29599e-05	2.19739e-05	0.986667	0.946667	1	2.42901	HS:NC	0.0965864	0.0712323	down	2583.67	2138.7	3844.21	3981.22	2082.81	2348.85	3717.35	3942.29	1644.77	2510.08	2085.74	2817.74	2002.96	3484.64	1935.84	7183.29	4463.42	4997.31	7037.32	8992.74	8239.21	5881.84	5498.4	5135.79	6685.72	5574.28	3814.88	5701.42	4541.74	7336.06	4194.07	4694.39	3758.2	4523.9	4712.31	4266.9
M369T175	0.311937	0.000135432	1.17717e-05	0.0054248	0.000760891	0.928889	0.808667	1	2.48746	HS:NC	0.17604	0.163091	down	389.438	451.094	736.183	760.577	52.7972	477.461	468.458	371.739	781.557	908.557	585.64	672.699	563.322	691.779	108.231	1405.82	1137.79	550.018	2678.37	2798.87	4380.25	989.924	891.015	957.425	1116.38	1352.78	862.196	1898.29	669.475	4020.21	1532.29	1206.37	1318.49	948.403	1095.99	1404.09
M375T40_1	0.48466	0.00348914	0.00754355	0.0375327	0.0631135	0.782222	0.613333	0.926778	1.91414	HS:NC	0.155065	0.143491	down	14762.9	50568.7	20890.5	11417.9	13014.5	4592.82	26093.6	22109.4	19131	16368.2	16455	10210.8	39632.5	11217.1	5973.93	53440.2	14550.1	21214.3	55751.8	65474.1	74961.8	12953.2	12874	36442.6	61081.9	38000.4	18327.5	36974.3	21062.4	59648.5	32500.4	26691.7	18764.2	28563.2	28885.2	28262.2
M375T85	2.22714	0.00431508	0.0145192	0.0428225	0.0959711	0.76	0.564444	0.926778	1.7148	HS:NC	0.342455	0.211144	up	25228.3	5174.25	11227.2	33940.5	32500	25875.4	8678.69	6320.07	21263.1	28071.6	17996.2	13231.4	4856.25	8564.73	27327.5	8753.13	10155.1	7361.53	10593.4	8086.84	8091.26	10799.7	8009.95	10127.2	7696.8	6674.27	1461.97	7972.84	6586.07	8975.95	10732.1	10358.3	10192.7	17871.3	11275.3	11025.4
M376T407	2.34429	0.000329741	0.000478141	0.0100351	0.011488	0.857778	0.706667	0.973333	1.98591	HS:NC	0.266789	0.0526091	up	1998.9	4344.86	1539.67	5106.56	3722.34	9509.64	3207.55	3017.83	2527.11	1528.88	2588.97	3938.71	4843.75	1412.79	8778.15	1187.67	2409.23	1055.39	974.096	1341.25	1406.97	1565.96	1707.64	1904.9	1758.25	2450.84	2686.57	1041.7	1709.47	1569.03	2037.69	2229.86	1840.24	2125.01	2082.27	2060.09
M377T155	2.07376	0.00284757	0.00118667	0.0334383	0.0201101	0.835556	0.684444	0.96	1.63512	HS:NC	0.202538	0.188421	up	1732.46	1413.53	1540.97	4754.58	4461.77	8131.56	1573.25	1169.76	1571.41	1431.91	2707.02	3206.85	1681.65	1594.78	5156.9	1174.09	1609.85	1274.11	1485.27	1380.86	1258.9	1852.06	2604.85	987.79	668.754	1194.21	1479.44	1226.75	1140.31	977.682	1178.86	1211.73	733.703	1033.51	1415.93	1031.97
M379T380	2.1509	0.00380164	0.00570351	0.039766	0.0526655	0.791111	0.608889	0.940111	1.69584	HS:NC	0.19735	0.143653	up	2244.17	2640.62	576.559	4545.33	4010.83	5733.16	1084.87	3900.28	3332.09	3079.69	1583.17	4278.86	3567.94	1069.59	6021.53	1533.35	1207.66	1007.22	1087.33	1337.5	1390.93	2427.78	2379.1	1668.02	1683.78	983.674	1243.49	1648.69	1855.48	708.153	2136.61	2683.07	2739.18	3359.4	2207.3	2542.83
M379T422	2.0111	0.00158906	0.00367431	0.0245784	0.0409728	0.804444	0.619889	0.937778	1.65836	HS:NC	0.251098	0.200964	up	2705.15	1416.81	1535.86	3722.94	2464.59	5101.35	1056.43	2089.35	1974.05	2987.16	952.551	3130.96	1464.48	1230.71	5995.54	820.502	1232.06	1477.51	1275.6	1262.7	1101.26	1408.59	1709.45	996.218	1455.79	598.966	1612.74	1127.38	1839.74	891.099	1554.96	844.9	975.065	896.428	1141.88	1127.46
M382T335	2.95671	0.000634413	0.000577781	0.0148475	0.0127496	0.853333	0.695444	0.96	2.12954	HS:NC	0.160509	0.152182	up	2405.39	718.086	662.493	3500.4	3041.35	4224.33	814.524	669.93	1273.36	2208.96	1067.67	2147.42	630.172	643.039	4469.25	535.344	596.409	805.333	698.528	653.438	676.084	458.963	644.653	587.545	601.558	474.238	538.11	758.016	739.874	862.988	1148.27	858.961	918.471	785.956	926.704	985.288
M383T365	2.15615	0.00461642	0.00987482	0.0449577	0.0743564	0.773333	0.602111	0.927	1.65963	HS:NC	0.305125	0.185637	up	2584.35	890.932	1507.11	4077.45	7005.64	3934.45	1806.45	1267.98	1202.51	3907.53	1294.46	2171.02	781.251	967.25	3928.23	1408.93	710.47	797.566	2327.8	1028.26	741.204	832.063	2221.58	582.131	1011.84	728.379	1254.72	1330.48	1010.81	1325.43	1160.6	1643.89	2183.94	1477.67	1722.33	1864
M384T444	2.02773	0.000121956	1.17717e-05	0.00514894	0.000760891	0.928889	0.84	0.995556	1.91407	HS:NC	0.340392	1.44985e-06	up	2448.58	1676	2114.92	2933.95	3245.76	6039.89	2167.41	1940.26	1742.6	2154.24	2698.16	2688.22	1580.12	2043.82	6652.71	1706.85	1494.76	1064.93	829.029	1471.08	435.511	1047.5	1873.17	1608.02	1007.92	1783.41	2021.24	1136.41	1748.49	1546.99	1439.39	1439.38	1439.38	1439.39	1439.38	1439.38
M385T431	2.94613	0.000832209	0.000996702	0.0171443	0.0180196	0.84	0.670889	0.973333	2.09111	HS:NC	0.311741	0.204084	up	3347.87	805.995	570.574	2592.41	2551.84	1567.94	482.356	401.627	1266.22	4051.7	1706.01	1135.49	659.223	810.836	3823.58	695.868	756.111	798.951	324.228	513.28	415.559	435.08	431.521	416.779	537.938	525.695	536.123	799.976	797.508	763.714	601.629	1092.03	587.284	791.156	765.862	731.492
M386T377	2.35287	0.00103614	0.00196295	0.0191229	0.0276784	0.822222	0.637667	0.962333	1.87562	HS:NC	0.201726	0.201444	up	3724.88	1006.12	1618.31	4483.21	4434.65	7748.75	877.15	1772.59	2193.23	3787.62	2628.87	2704.67	1177.26	1816.21	5677.29	1073.67	973.185	871.672	1881.42	1527.12	2321.9	1426.16	912.124	1057.65	1102.67	1378.6	1362.05	1203.29	978.467	1332.22	1802.45	1793.7	2763.05	2030.67	1639.23	1497.5
M388T519	2.39959	0.0032877	0.0612792	0.0365956	0.2272	0.702222	0.486556	0.877889	1.78215	HS:NC	0.187316	0.18458	up	2574.65	745.861	640.961	2379.6	2750.4	3484.21	554.352	521.702	1685.6	2247.76	1474.65	1415.37	597.574	612.611	3668.51	526.453	1123.72	612.922	684.326	772.48	659.431	688.535	640.993	647.624	568.457	440.707	831.373	854.054	670.076	844.749	822.78	1092.91	1149.51	1347.76	847.576	1244.15
M392T200_1	0.457023	0.00100403	0.00230646	0.0187234	0.0304636	0.817778	0.626667	0.973333	1.80433	HS:NC	0.17571	0.0918784	down	718.668	868.646	711.875	859.208	633.036	825.202	770.733	954.211	947.092	984.323	280.805	729.88	716.894	817.3	999.603	3009.77	722.341	864.816	2441.85	2682.37	2330.42	1248.79	1315.69	1365.46	3175.53	2006.03	712.711	1431.02	418.945	2131.79	1349.38	1450.68	1361.38	1491.12	1444.02	1738.1
M395T173	0.402362	0.00260254	0.00140812	0.0316815	0.0223585	0.831111	0.653333	0.964444	1.92575	HS:NC	0.213449	0.214277	down	526.368	413.634	1179.89	584.272	623.047	127.917	884.531	869.917	426.807	706.843	911.458	678.232	455.897	1670.65	361.466	1318.17	1405.01	939.638	4101	2340.59	3684.45	745.8	726.438	966.397	1185.05	998.683	327.659	2206.38	765.481	4188.62	1068.33	1753.22	1730.41	1323.27	1991.3	1168.98
M395T213	0.486073	0.000138888	7.12105e-05	0.0054248	0.00288956	0.897778	0.773333	0.986667	2.10476	HS:NC	0.184514	1.15357e-07	down	957.73	966.241	1239.15	737.056	731.952	771.885	1377.34	1083.5	1904.94	1668.87	1352.42	415.452	747.738	740.923	207.857	1120.74	2614.55	1300.85	1320.7	2021.61	2165.58	2741.89	2554.59	3602.04	1548.56	2893.86	2550.67	1468.01	1249.57	1506.92	1342.85	1342.85	1342.85	1342.85	1342.85	1342.85
M398T275	0.494777	0.00227317	0.00140812	0.0289759	0.0223585	0.831111	0.662222	0.964444	1.75809	HS:NC	0.104872	0.0659562	down	13340.9	5485.64	18776.5	11948.8	10000.2	4513.13	12562.3	12004	10110	13135.7	10009.9	10441.9	4679.99	13833	5045.81	23379.2	16942.3	6029.89	33462.2	33436.2	43702.3	10836.1	10966.9	20329.6	22147.4	20025.3	14699.8	20053.2	6565.2	32491.3	14879.5	15545	12735.1	15819.7	15783.2	14749.8
M401T40	0.408917	0.00119551	0.00493962	0.02089	0.0484282	0.795556	0.622222	0.933333	2.14841	HS:NC	0.156808	0.0412811	down	9343.77	32919.7	16265.9	9384.09	7145.17	2759.08	26829.3	25168.3	20938	11212.8	21141.1	12439.7	30802.3	16561.1	7479.73	52464.5	14959.4	14716.5	65375.2	64357.2	78285.4	15044.7	15972.1	33796.5	59781.1	39588	19211.9	55077.7	16188.9	67505.9	28527.3	29744	26506.3	30585.2	28127.9	28663.7
M406T431	5.78636	0.00109277	0.00196295	0.0197308	0.0276784	0.822222	0.631111	0.964444	2.53812	HS:NC	0.381193	0.112139	up	9305.34	503.246	993.135	8356.73	12265.4	5205.66	1274.62	1417.57	7972.69	14815.9	10243	1909.97	605.015	996.161	5304.11	724.154	824.513	896.975	986.699	782.639	786.667	1269.48	1495.04	941.922	865.767	1015.53	1098.28	1059.41	457.267	823.249	1114.12	1573.73	1383.12	1122.73	1318.61	1290.7
M407T425	2.29293	0.00343924	0.0185537	0.0371601	0.11209	0.751111	0.543889	0.904556	1.75943	HS:NC	0.0682068	0.056519	up	2429.58	542.824	1019.52	2840.36	2783.33	3477.5	928.817	818.869	1868.97	5169.54	2429.08	1703.44	632.506	912.716	3585.31	741.143	687.07	982.567	672.663	1103.63	829.977	1047.24	1019.78	1070.83	754.393	1142.22	1618.63	584.582	868.363	458.821	1167.89	1132	1313.17	1155.47	1287.08	1136.43
M408T205	0.361853	1.6385e-05	3.43224e-05	0.00142471	0.00171706	0.911111	0.757667	1	2.41423	HS:NC	0.162603	0.0723585	down	651.731	474.636	655.399	992.456	498.313	741.747	648.779	748.251	695.106	396.395	465.766	413.711	271.27	362.501	650.621	1044.73	1095	1168.78	3012.05	2721.22	2822.32	1076.57	408.732	1140.5	1708.57	1396.45	1360.56	1539.94	625.419	2830.03	952.377	949.989	824.644	895.355	1054.58	906.324
M409T172	0.495634	0.00368433	0.00570351	0.0387329	0.0526655	0.791111	0.606556	0.938	2.11328	HS:NC	0.146576	0.129405	down	1147.27	4716.15	5104.68	945.481	362.503	526.983	4364.49	6424.42	2064.03	1170.45	2174.73	2503.46	3115.8	5327.49	697.517	7357.43	3719.53	2192.11	8805.37	7395.74	8856.27	3035.78	2050.72	7014.66	5132.09	5410.93	3023.49	4915.03	2145.82	10951.9	3198.85	3882.69	4813.99	3308.57	3660.59	3821.2
M409T179	2.34643	0.00394656	0.0145192	0.0406765	0.0959711	0.76	0.588778	0.906667	1.7581	HS:NC	0.219909	0.22036	up	6890.57	1209.61	1626.09	4879.39	4459.83	1927.78	1213.03	1096.05	4903.52	6830.58	5797.87	1621.93	1655.04	895.725	2207.8	569.774	856.72	2218.68	1379.38	1005.17	756.998	1795.69	2190.19	953.316	861.19	542.466	1292.85	2605.14	1749.66	1344.76	2597.68	1519.06	2943.55	2870.85	1965.77	2007.89
M411T200	0.406455	2.11066e-07	2.44976e-07	0.000110116	4.26024e-05	0.977778	0.92	1	2.5444	HS:NC	0.0691134	0.0487567	down	3095.99	2248.05	1539.78	2769.22	3205.68	1617.5	2078	2102.19	2358.12	4083.29	3354.02	1748.7	2799.66	2506.81	1523.7	5644.13	3340.96	7472.33	6019.33	4735.55	4078.75	8744.98	10858	4747.92	11086.5	3519.15	3995.4	5150.73	7113.27	4599.46	3634.87	3375.93	3789.53	3339.29	3733.75	3780.13
M412T198	0.379222	7.17726e-06	1.55495e-05	0.000873711	0.0009544	0.924444	0.819889	0.991111	2.3678	HS:NC	0.239897	0.0747946	down	430.324	196.519	849.905	310.735	777.544	444.423	817.992	1230.95	802.608	483.309	562.373	549.128	441.578	1068.83	480.617	1449.93	814.803	1051.12	2694.17	2409.91	3740.95	1005.38	961.521	1690.72	2013.44	778.544	1113.89	2080.88	1082.89	2022.97	1648.3	1380.84	1755.68	1432.48	1587.87	1559.21
M412T41	0.464523	0.000129529	0.000264303	0.00531507	0.00723022	0.871111	0.713222	0.982222	2.02596	HS:NC	0.134229	0.12525	down	3597.23	3836.98	7049.21	4678.58	4312.51	1463.97	4751.17	6214.58	3371.59	3289.69	4435.39	3157.37	2848.32	5409.38	1929.34	8830	3215.01	4028.69	12423.1	12558.6	15625.6	6454.96	6179.67	7238.11	8368.09	6787.35	7275.61	9822.42	4271.4	16829.5	6559.08	4714.58	6180.09	6234.26	4586.62	5706.02
M418T179	0.489201	0.00184529	0.00166521	0.0266508	0.0249236	0.826667	0.655444	0.933333	2.15587	HS:NC	0.19086	0.091599	down	785.646	2344.42	1545.18	159.73	133.591	558.623	1825.89	1253.71	748.387	602.326	1561.89	1023.81	2641.07	2415.47	428.874	3541.75	1643.46	1045.6	3683.1	2461.58	2571.45	1628.62	1510.04	2159.19	2212.59	2180.89	3262.39	3191.15	1224.22	4537.18	1534.05	1343.8	1665.85	1280.78	1667.08	1456.74
M418T430	2.90888	0.00353542	0.0209023	0.0378116	0.120688	0.746667	0.551111	0.924667	1.91784	HS:NC	0.2055	0.18666	up	2944.37	617.642	736.322	3714.44	4399.64	6330.11	686.369	840.269	1579.29	3051.79	1949.92	1615.24	559.452	840.954	5907.16	980.056	525.456	388.747	904.151	1230.43	747.32	1590.62	920.021	737.295	695.765	693.907	820.303	686.694	816.763	560.324	1185.94	863.465	737.688	1242.99	931.16	963.766
M421T267	0.360542	0.00319998	0.011256	0.0361823	0.0814806	0.768889	0.579667	0.92	2.01276	HS:NC	0.18711	0.171674	down	1047.08	834.595	3220.33	1786.96	1953.94	2502.17	1120.38	1660.78	314.724	1589.48	751.974	2335.03	985.62	2805.52	4911.2	6990.85	1560.23	2029.63	10235	11353	8324.33	1276.86	1432.96	2170.18	6000.37	2369.44	1913.79	5917.29	2269.93	13317.2	1929.35	2893.22	2077.6	2042.39	1902.94	2367.55
M422T203	0.399528	0.000289525	0.00118667	0.00914459	0.0201101	0.835556	0.671111	0.964444	2.18114	HS:NC	0.291019	0.257597	down	372.306	265.831	359.331	282.715	283.128	561.493	157.354	105.858	876.117	465.193	380.628	465.075	359.865	394.773	489.181	602.818	1052.91	307.712	1445.5	1429.02	1535.8	451.64	525.389	1191.49	359.468	1125.2	1323.62	888.596	336.968	1988.16	615.842	397.573	566.858	634.937	950.342	533.453
M427T93	0.450631	0.00364559	0.00754355	0.0386464	0.0631135	0.782222	0.593222	0.933333	2.22451	HS:NC	0.241622	7.57552e-07	down	2108.12	5787.62	12355.1	1369.29	697.967	411.001	6168.54	7533.24	1485.35	769.321	1226.22	1566.66	3489.14	4603.98	768.378	15048	2753.18	3364.67	15388.6	17236	10000.7	4349.76	3101.42	6129.21	9516.26	6351.98	1380.93	4691.8	3781.98	8615.3	6107.22	6107.21	6107.22	6107.21	6107.22	6107.21
M428T93	0.36419	0.00368556	0.012799	0.0387329	0.0884429	0.764444	0.577556	0.926778	2.07387	HS:NC	0.23874	0.159504	down	313.548	1644.8	1631.85	368.636	529.319	614.314	1857.54	1946.82	1523.69	868.497	1147.99	1132.56	1634.69	2175.12	376.876	6201.39	496.712	1287.75	4490.18	4898.41	6073.27	1319.92	778.018	4209.34	6178.42	4834.8	1144.59	2388.27	932.234	3549.62	2120.9	2595.64	1392.91	2211.1	2241.23	2053.59
M429T231	0.312475	6.27204e-08	1.28935e-08	4.5811e-05	7.84781e-06	1	1	1	2.96623	HS:NC	0.138495	0.127685	down	191.963	432.417	857.188	242.523	293.638	639.036	890.519	610.887	352.991	298.135	263.597	590.884	687.808	915.669	659.996	2099.92	1764.4	973.031	2003.55	2599.28	2497.29	1152.55	1083.83	1585.63	1759.57	1690.25	1211.09	1369.09	1062.88	2516.84	938.365	1097.7	996.333	1148.75	1402.83	1019.1
M430T514	3.0804	0.000953187	0.00864181	0.0183527	0.0683855	0.777778	0.604444	0.92	2.17376	HS:NC	0.104018	0.0810954	up	1294.31	317.901	280.427	1845.84	1794.38	2555.22	376.673	333.156	1085.63	1188.23	955.845	1271.89	318.676	379.105	2428.64	312.205	631.205	377.984	253.964	198.708	250.006	409.666	360.299	409.236	228.248	401.376	528.932	337.446	392.526	240.586	591.894	725.901	683.93	561.442	637.932	610.925
M432T33	0.422649	0.000584966	0.000577781	0.0142896	0.0127496	0.853333	0.651	0.968889	1.97656	HS:NC	0.149904	0.0995055	down	4400.12	3246.37	4662.68	4184.07	4143.05	1808.4	6754.85	5012.68	3837.29	5843.83	3092.17	4929.56	3019.15	5671.02	1136.94	7080.09	7740.45	4436.25	14665.1	17562.9	23527	6107.82	5072.84	2637.13	11162.4	5976.03	9564.08	11159.7	4058.07	15334	7308.69	8159.52	6810.34	9065.8	7879.68	7583.26
M436T201	0.478462	0.000119413	0.000140358	0.00514894	0.0045972	0.884444	0.731	0.995556	1.99368	HS:NC	0.0636221	0.0303951	down	57710.7	21590.8	33998.2	46952.6	47805.5	45659.3	25968.6	28355.7	48539.6	67648.9	47374.9	36285.1	24771.7	31298.5	44194.7	86079.1	78039.3	30212.5	117370	110140	142904	50653.5	50129.2	83911.4	92221.8	84624.3	94477.5	88196.3	29021.6	133082	60957	60865.8	61885.5	56281.6	58079.4	60763.7
M437T202	0.473788	2.56184e-05	5.61897e-05	0.00190941	0.00241417	0.902222	0.771	0.986667	2.02953	HS:NC	0.251339	0.245548	down	875.422	1697.75	848.785	737.826	944.957	970.409	760.55	1268.97	977.927	790.66	913.946	1010.53	818.585	886.583	1319.99	2259.35	3292.13	960.684	2570.21	2924.43	1848.84	1635.32	990.711	2435.93	2430.51	3100.5	2624.52	1215.78	901.991	2095.01	1037.09	874.084	1157.24	1314.01	862.742	897.252
M447T30	0.489356	0.000398299	1.17717e-05	0.0114535	0.000760891	0.928889	0.813333	1	2.20732	HS:NC	0.179155	0.151872	down	2107.21	4191.37	1494.98	1437.1	905.843	1017.33	2456.18	3038.76	2082.64	1566.56	1406.42	714.795	3053.42	2642.88	200.188	3404.93	3439.81	2384.31	4030.86	3531.74	5022.27	3296.15	2851.17	4536.29	4826.15	3565.61	3394.26	5137.92	3811.6	4630.04	3168.06	3057.14	3220.15	3386.13	2135.26	3591.38
M456T420	3.42647	0.00543888	0.012799	0.0497927	0.0884429	0.764444	0.555333	0.928889	1.97889	HS:NC	0.0791098	3.69561e-07	up	3746.02	517.394	1334.58	5913.78	6146.09	9750.24	1054.67	898.044	2016.76	3319.72	2524.12	5217.75	592.382	1292.81	11171.8	1228.93	1553.96	1094.7	785.642	872.399	1046.49	1200.68	962.974	838.167	900.418	713.166	1609.37	1378.12	790.762	1220.53	2105.51	2105.51	2105.5	2105.51	2105.51	2105.51
M460T32	0.489662	2.1605e-06	3.86804e-07	0.000375722	6.01109e-05	0.973333	0.906667	1	2.1992	HS:NC	0.211894	0.129505	down	3413.58	2374.33	5484.5	3171.77	3504.14	1016.44	3918.32	3537.93	3227.25	2830.21	2089.64	2321.95	3813.84	4012.14	2236.53	6411.41	6162.22	5147.05	8863.01	8155.77	7580.81	5478.85	6246.27	4828.66	3999.89	5625.06	5672.1	6815.2	4750.14	10151.2	4757.63	4656.6	3614.69	4833.3	3421.17	3891.96
M461T31	0.423149	9.4775e-06	4.80926e-06	0.00106498	0.000377708	0.942222	0.855444	0.995556	2.43348	HS:NC	0.278015	0.181759	down	33034	18616	7246.29	20346.9	22698.2	9971.89	14915.3	11554.3	30386	26830.4	26200.8	8431.87	20675.6	7201.97	7181.67	49982.2	32757.6	27344.9	43954.8	46155.7	65365.3	27000.5	24840.4	42246.6	45937.4	48987.3	35130.5	42796.5	25228.5	69215.8	25138.9	30924	43727.7	27047.8	30663.2	28396.9
M462T199	0.429358	2.02914e-05	7.12105e-05	0.00162867	0.00288956	0.897778	0.755556	1	2.19029	HS:NC	0.0785253	0.0441663	down	30150.6	11872.3	18487.6	22030.1	24266.9	14046.2	15402.9	17310.5	24075.3	34159.5	23120.6	15877.9	15134.6	18966.2	14614.2	47181.4	44213	17153.9	64971.9	68431.6	78190.4	27031.2	28322.5	43516.3	46051.3	45227.5	43484.3	50708.2	15831.5	77273.2	32809.6	33462.2	32632.2	29277.6	31779.6	30557
M463T199	0.463238	2.75411e-05	7.12105e-05	0.00196482	0.00288956	0.897778	0.766556	1	2.0622	HS:NC	0.0861047	0.0861814	down	8519	5951.07	5742.69	6750.23	7834.75	3723.53	4670.49	6125.49	6478.07	8675.84	6944.58	3973.25	5997.75	5533.93	4563.91	13333.2	11979.3	5003	18996.8	21313	21325.1	9054.11	8563.67	10660.7	13536.1	11235.3	12293.4	14453.3	5174.08	20568.3	10028.3	9719.74	10457.2	7955.3	10669.4	9341.16
M463T39	0.382968	8.16397e-10	2.57869e-08	1.98765e-06	1.25565e-05	0.995556	0.973333	1	2.68171	HS:NC	0.0508998	0.0507253	down	12711.7	16643.9	14131.4	10043.1	11538.1	5326.18	14829.4	14206.4	14050.3	11154.9	12659	9648.42	9065.26	10636	6347.97	28850.3	35547.5	15478.7	33340.7	34999.7	39012.1	23741.3	23319.5	30271.4	30223.6	30145.4	38051.7	28682.4	20339.4	39710.6	23577.3	20096	21789.6	23177.9	21400.7	21115.7
M464T39	0.425682	4.77118e-07	5.80205e-07	0.000158403	8.14965e-05	0.968889	0.893333	1	2.43031	HS:NC	0.194263	0.173357	down	4017.07	7144.36	5404.72	4526.39	2293.09	3521.76	6682.05	5919.13	5443.5	7029.07	3173.36	3690.81	6000.97	3926.28	1670.38	10982.3	10242	7569.34	11867	10410.9	19739	9789.94	10513.6	11919.3	9995.89	10864.5	12700.3	9908.09	5059.92	13920.5	8237.22	8902.52	5241.48	10020.1	7286.2	7875.26
M465T39	0.47061	1.49358e-05	3.50702e-06	0.0013468	0.000294428	0.946667	0.848889	1	2.21006	HS:NC	0.126912	0.105339	down	6265.88	13579.7	12792.8	6510.58	6959.72	6735.69	12835.4	4622.94	7868	9478.93	8150.02	8855.5	15180.2	13638	2419.56	14261.5	28854.4	11559.6	21542.5	20359.8	23825.6	15025.7	17504.6	19603.5	15277.8	25486.7	26190.7	18579.3	9594.59	21092.8	13471.4	16125.7	14086.5	18778.1	14571.8	15478
M472T33	0.494113	3.55683e-05	5.61897e-05	0.00225905	0.00241417	0.902222	0.76	0.986667	2.08066	HS:NC	0.0804701	0.0708331	down	2078.83	1527.93	3584.92	1361.45	2087.83	877.888	3353.47	2680.52	2538.17	2368.51	1723.42	2035.47	1427.37	3803.09	859.597	3019.04	6760.61	1911.83	4018.89	4609.13	4575.4	3963.89	3508.77	5192.38	3528.76	4682.04	8434.14	3212.6	3345.83	4623.42	2964.63	3601.34	3010.23	3319.15	2944.7	3020.3
M473T394_2	2.27757	0.002178	0.00656805	0.0281629	0.057384	0.786667	0.575444	0.951111	1.93971	HS:NC	0.167416	0.15303	up	3021.18	12324.7	20285.2	3363.59	3114.48	4485.96	6846.01	21219.2	12682.3	5026.37	9781.48	8390.17	10817.8	18554.7	7815.54	2750.69	3737.69	5657.79	3331.13	3095.7	3379.47	6106.12	6022.11	3944.16	4130.82	4104.54	4586.09	4149.45	6056.44	3810.23	7966.08	5209.26	5921.08	5137.18	5409.45	6076.18
M480T207	0.497783	1.7207e-05	0.000174139	0.00145888	0.00538945	0.88	0.728889	0.984556	2.01251	HS:NC	0.0193474	1.47445e-07	down	207988	154287	181430	140764	143142	89222	170997	181912	183382	177065	165353	129514	167896	184131	78830.3	414521	257961	154035	426793	433904	463136	182112	179320	338142	408388	324531	238075	314308	163547	434037	230307	230307	230307	230307	230307	230307
M481T36	0.46371	2.14372e-06	2.51422e-06	0.000375722	0.000229549	0.951111	0.866667	1	2.19112	HS:NC	0.15084	0.123533	down	4076.48	2911.72	3489.64	3000.62	2792.34	2132.72	3048.75	1947.71	4464.55	3528.85	2837.23	3160.52	3779.45	3539.38	2075.07	3739.11	11516.1	3501.05	7015.09	6782.04	6091.14	5730.27	6074.2	5964.95	4847.65	7941.51	12473.6	6884.67	3552.3	8779.3	6649.93	4816.34	4583.92	6013.93	4997.3	5320.29
M489T200	0.437145	3.40966e-05	4.80926e-06	0.00221458	0.000377708	0.942222	0.846556	1	2.45129	HS:NC	0.34304	0.225477	down	1809.41	3149.95	534.316	1350.85	1122.76	604.061	1697.88	1840.32	2706.92	1785.64	2525.01	639.947	4130.95	1505.3	579.132	4374.12	4691.27	2672.81	3018.14	3572.69	3849.46	2882.65	3733.45	4496.91	5104.14	5892.2	5355.52	3349.71	3150.89	3292.83	2669.66	3261.48	1941.54	3385.09	3178.9	2629.03
M496T201	0.478189	5.06748e-05	0.000112534	0.0029144	0.00400951	0.888889	0.744333	0.986667	2.09716	HS:NC	0.234355	0.21648	down	1899.78	817.114	890.41	1649.31	1561.63	1144.13	808.271	763.933	1691.66	2128.39	1165.76	1228.64	437.368	895.529	759.433	2421.33	2262.93	1621.75	3632.86	3286.93	4462.92	1936.87	2041.94	2417.49	1106.95	1589.33	2396.27	3208.57	1150.94	3773.16	2733.11	2128.61	1601.9	1574.95	1563.01	2305.51
M500T318	5.78298	0.000173824	0.00118667	0.00651081	0.0201101	0.835556	0.671111	0.966778	2.80346	HS:NC	0.0805911	0.0425092	up	4752.46	684.88	686.898	5622.74	4945.61	7442.43	598.648	458.846	3104.76	4166.92	3008.27	3159.03	780.747	379.146	6802.85	229.52	988.677	731.451	267.757	450.249	406.783	852.143	823.198	423.855	125.838	362.027	748.326	575.842	532.599	538.87	1807.71	1890.77	1981.46	1948.46	1816.32	2032.62
M501T493	3.67713	0.000286314	0.000215063	0.00913204	0.00633394	0.875556	0.737556	0.971222	2.37289	HS:NC	0.200599	0.0925561	up	989.628	406.354	367.261	1458.53	1415.59	4565.81	492.718	431.227	1730.07	1026.43	1403.82	2166.11	503.74	407.094	3687.9	348.433	550.057	338.428	224.891	245.06	318.491	454.168	367.975	493.992	359.879	519.549	656.709	330.962	311.284	205.321	968.52	1052.2	806.483	844.369	820.085	957.775
M509T165	0.284203	0.000742716	0.000577781	0.0162411	0.0127496	0.853333	0.697778	0.973333	2.36162	HS:NC	0.452057	2.69183e-07	down	2353.01	2281.65	675.726	648.17	1501.41	1130.12	1713.32	2398.51	5491.84	6223.08	4226.72	3155.14	5379.97	1776.81	1131.44	6820.81	6386.81	1228.99	6041.43	6418.22	25429.4	2563.54	2367.61	13526.9	18930.7	14651.1	8152.14	13201.2	1552.08	13779.4	7124.19	7124.18	7124.19	7124.18	7124.18	7124.18
M511T180	3.26998	0.00149735	0.0164317	0.0237238	0.103821	0.755556	0.546444	0.909	2.12118	HS:NC	0.157917	0.147733	up	3855.32	391.905	714.479	3312.58	3958.57	1378.35	609.632	491.447	3875.22	4751.72	3001.55	1855.92	632.381	673.093	2761.4	277.455	1215.48	752.759	710.612	276.642	556.025	334.636	295.598	394.28	717.661	858.03	1191.05	823.471	767.688	695.222	1497.87	1808.93	1630.67	2076.8	1233.21	1629.88
M511T38	0.458311	3.82994e-05	2.04103e-05	0.00233115	0.00111252	0.92	0.8	1	2.13402	HS:NC	0.174552	0.153767	down	1783.63	2313.11	1139.48	1057.62	1163.49	436.505	1470.57	1372.61	1497.94	1683.13	1780.81	980.346	1833.94	1382.93	469.306	3217.6	2497.24	1495.25	4842.03	3629.74	4861.71	2061.54	2334.15	2964.78	3848.31	2622.09	1141.46	2924.77	1963.77	4031.4	3036.13	1771.03	2435.4	2673.67	2134.07	2545.45
M515T497	3.11876	0.000227681	0.000174139	0.00785445	0.00538945	0.88	0.739889	0.977778	2.36107	HS:NC	0.275298	0.0161632	up	1778.49	902.45	871.524	2128.91	2772.8	5609.54	969.776	964.163	2403.41	1804.55	2533.75	4130.26	505.815	993.673	7094.68	515.184	1465.27	537.77	486.312	399.148	338.075	602.559	707.33	1149.82	432.443	835.934	2394.57	491.536	568.049	447.128	1482.59	1404.09	1476.94	1450.51	1458.89	1454.19
M516T395	2.08714	0.000672115	0.000577781	0.0153891	0.0127496	0.853333	0.697778	0.96	1.77943	HS:NC	0.269465	0.200649	up	2379.3	1166.51	957.28	1583.75	1489.75	1161.4	1179.6	952.838	3655.47	2559.67	2388.99	734.206	658.422	744.149	690.74	382.309	907.401	861.939	445.551	531.528	592.07	874.22	1172.68	552.613	597.843	333.699	922.956	641.83	1288.87	579.949	1463.94	1232.15	1435.99	1151.3	2074.85	1706.6
M521T201	0.436872	0.000274437	0.00118667	0.00889559	0.0201101	0.835556	0.671111	0.964444	2.05291	HS:NC	0.288614	0.105295	down	1860.13	1160.63	476.297	1335.1	1711.39	1314.91	664.745	1153.3	1383.34	2589.44	1693.41	434.154	1159.02	1167.1	1397.9	3626.29	2933.11	1054.53	4060.33	4031.59	4684.67	1250.74	1532.77	2927.24	4170.57	3616.94	3177.24	2013.58	895.877	4662.01	2321.33	2409.33	2262.9	1882.61	2763.24	2457.57
M524T199	0.47077	0.003532	0.0164317	0.0378116	0.103821	0.755556	0.548778	0.92	1.69631	HS:NC	0.11942	0.112609	down	32278	32107.8	18435.2	28780.2	29229.7	18316.8	21440.4	26887.9	35702.8	41058.8	34233.6	16071.1	32486.7	17406.1	17415.6	95565.4	21638.3	22739.4	95690.9	83935	92757.1	22273	25612	55901.6	94321.1	54575.7	23588.7	58100.5	20765.7	86138.4	39684.1	43169.1	40530.3	28598.1	40153.9	37660
M528T393	4.71538	0.000259654	0.00039405	0.00865988	0.00992462	0.862222	0.706444	0.968889	2.86991	HS:NC	0.197884	0.199071	up	3142.12	31317.9	22459.2	4179.86	3605.27	5412.38	31625.1	30831.7	8952.62	3152.81	8681	2163.15	30325.9	21568.5	4709.87	6253.24	5920.99	1265.51	1321.42	2115.97	3593.5	2771.35	1675.3	1160.2	1642.74	1751.61	7236.56	3295.5	1378.35	3604.04	1800.65	1210.41	1403.53	1459.99	1838.98	1387.8
M530T518	2.00171	0.00270279	0.00270187	0.0323096	0.0332791	0.813333	0.657778	0.944556	1.66296	HS:NC	0.400521	1.67111e-05	up	785.58	622.297	478.182	1873.19	2154.16	1680.31	817.953	536.745	767.433	1022.07	975.067	621.408	524.208	624.423	3048.47	489.858	1075.89	548.865	430.05	456.874	483.163	830.675	679.85	334.377	317.875	354.148	605.419	472.761	554.622	624.266	838.096	838.139	838.091	838.11	838.111	838.109
M534T201	0.487234	0.00133073	0.00083409	0.0221947	0.016333	0.844444	0.699889	0.96	1.88868	HS:NC	0.294863	0.096784	down	1981.43	2646.32	3287.23	2843.19	1376.97	445.64	3164.23	4483	1505.79	1318.17	1758.27	1431.71	2385.13	2786.18	1379.51	6352.07	2726.73	2325.51	7968.78	11990.7	4875.95	3557.7	3467.67	3133.98	4557.92	3453.54	2148.83	3521.43	1586.67	5636.38	3163.01	2723.34	2382.71	2765.52	3274.44	2974.3
M537T203	0.477869	0.00201714	0.00493962	0.0274845	0.0484282	0.795556	0.611	0.951111	1.72295	HS:NC	0.347908	0.281988	down	1774.3	824.535	1051.32	1046.11	1817.82	1015.88	1412.99	1578.21	2101.88	2807.8	2429.84	938.057	941.12	926.35	1083.65	4576.07	2232.08	1378.69	3274.51	3767.48	5555.18	1414.87	851.28	3808.58	4967.71	2079.36	3044.43	3098.21	835.781	4630	1423.62	3095.43	2946.94	2812.99	2088.41	2990.97
M537T36	0.423772	1.31257e-08	1.54721e-07	1.36957e-05	3.05428e-05	0.982222	0.928889	1	2.52476	HS:NC	0.110076	3.23517e-07	down	7631.56	16399.5	9929.74	7884.36	7582.16	4619.3	9684.8	9203.3	8451.15	8311.45	10248.4	5409.45	14633.4	10576.5	6240.29	22319.4	30356.1	13040.8	19464.4	21150.5	22145.8	18276.9	16081.8	20269.1	17792.7	22643.7	33173.7	21753.7	15109.7	29249.4	14790.1	14790	14790	14790.1	14790	14790.1
M538T36	0.404696	3.55063e-07	9.02542e-08	0.000150092	2.19739e-05	0.986667	0.944333	1	2.63087	HS:NC	0.131037	0.11888	down	2828.49	4800.88	4067.93	2780.65	3858.45	2480.77	6361.91	3172.59	1850.57	2756.24	2614.35	911.106	4417.97	3466.54	2251.89	8097.36	10397.9	4611.65	6762.05	8700.65	7193.27	9797.97	7589.91	10249.8	6436.26	8297.57	9917.1	7299.44	6265.96	8523.62	6798.1	5651.83	5444.57	5304.35	4659.63	6310.51
M547T41	0.484111	7.72089e-05	0.000174139	0.00383628	0.00538945	0.88	0.737778	0.973333	2.09363	HS:NC	0.0961573	0.0860361	down	2983.33	3331.13	1296.51	2808.89	1929.92	730.552	2296.57	1980.7	2404.23	2836.95	3436.88	880.129	4023.42	1375.88	1237.36	5658.63	3311.57	2842.94	6829.6	6566.25	6739.81	2774.92	2700.04	4607.17	4743.02	3499.75	2632.83	5058.79	3958.18	7383.88	3885.55	3503.8	2966.29	3257.38	3106.65	3483.51
M551T347	3.09883	0.00496356	0.00083409	0.0466587	0.016333	0.844444	0.677667	1	1.91701	HS:NC	0.109366	0.0738744	up	374.317	163.461	393.785	1135.45	1523.92	2740.2	364.056	322.444	460.624	627.003	410.435	1253.69	152.764	345.841	2366.01	182.956	314.333	260.349	275.057	208.898	272.91	309.651	404.358	257.111	155.896	267.132	335.492	244.571	295.911	292.399	523.772	541.211	598.73	463.013	572.905	531.641
M552T181	0.439558	0.000567003	0.00069555	0.0139441	0.0144738	0.848889	0.706667	0.96	2.04218	HS:NC	0.20243	9.61844e-07	down	483.832	1163.51	684.222	614.821	206.18	540.661	412.943	790.89	1865.06	429.932	1000.58	1659.46	1015.82	1198.93	487.767	2324.18	1708.04	535.885	1549.86	1358.99	2146.36	1123.43	855.609	3613.86	3691.06	3475.16	2161.8	1978.03	738.077	1301.55	1389.66	1389.65	1389.66	1389.65	1389.66	1389.66
M554T205	0.484984	0.00137977	0.00754355	0.0227491	0.0631135	0.782222	0.586667	0.951111	1.77496	HS:NC	0.0566412	0.00492166	down	28483	28589.2	22149.9	22766.8	22580.4	12642.6	21596.4	23694	26292.2	28727.6	24172.2	17160.1	29924.2	22625.9	15515.2	80355.9	29040.9	16696.9	70013.6	70917.3	65829	21553.5	22167.6	43723.6	73410.9	47348.9	31363.5	48223.7	16467.5	78209.4	33813.4	33314.6	33881.2	33663.9	33640.5	33661.1
M554T496	2.33726	8.61907e-06	2.04103e-05	0.00101538	0.00111252	0.92	0.806556	0.991111	2.23572	HS:NC	0.152865	0.115587	up	712.218	524.394	476.349	946.574	900.313	1585.32	519.006	425.471	665.652	651.972	861.349	1024.73	403.452	408.248	1503.78	247.762	421.332	221.24	215.456	283.826	289.692	383.128	250.678	496.754	200.753	508.383	695.572	288.008	273.064	191.205	649.401	578.233	502.083	658.889	523.338	488.601
M555T162	0.218713	1.30033e-06	3.50702e-06	0.000253301	0.000294428	0.946667	0.866667	1	3.07182	HS:NC	0.29953	0.281109	down	1815.19	2074.81	439.396	833.44	1488.45	802.604	1808.21	1152.86	1499.7	671.675	1245.02	602.258	1528.11	367.259	795.179	4516.73	1922.43	1559.65	7200.85	4598.65	8994.82	2897.46	3317.05	3005.87	4361.83	13962	10911.7	4691.31	1138.44	5216.42	3062.75	2091.38	948.44	2357.91	2040.21	1965.33
M555T35	0.480778	8.48886e-07	1.79219e-06	0.000193758	0.000179317	0.955556	0.868778	1	2.26553	HS:NC	0.119612	0.0837833	down	9809.34	19309.8	7339.05	15516.1	7752.44	5906.36	19058.5	8293.25	8834.09	10565.9	10312.1	13492.6	12932.6	10769.7	5973.8	21788.4	34348.3	15344.3	23370.5	21788.5	30639.8	19784.3	17541.2	21948.7	18473.1	24569.6	31542.6	19929.5	13810.6	30115.1	17999.5	13289.8	16973.6	16191.1	15724	16041
M556T35	0.350075	6.95698e-09	9.02542e-08	1.27034e-05	2.19739e-05	0.986667	0.946667	1	2.74026	HS:NC	0.252973	0.231408	down	1958.53	3299.42	2735.23	2463.46	1776.67	2572.97	2905.32	3529.74	2905.3	4292.52	3390.12	2511.54	3219.04	2230.12	1700.26	6184.47	12562.7	3353.57	6395.72	5345.01	11251.2	5982.51	5817.64	8037.7	9717.81	7532.97	13303.6	8722.97	4999.85	9310.43	6170.2	6050.95	3315.41	4778.05	4620.46	7245.95
M557T35	0.492284	1.21641e-05	1.17717e-05	0.00126923	0.000760891	0.928889	0.813333	1	2.03796	HS:NC	0.160243	0.0957608	down	6769.51	8504.48	7674.67	4665.96	6352.44	4536.87	5096.3	8066.72	6933.54	8745.38	6642.07	6022.23	10155.9	7139.39	3818.94	9045.15	20804.4	8236.47	9648.29	12245.1	21087.5	12751.6	11111.5	15980.7	11900.9	15787.4	25602	11985	5637.07	13596	9659.87	10160.9	7356.93	10295.4	9513.56	9344.78
M558T35	0.495728	0.000739545	0.000478141	0.0162411	0.011488	0.857778	0.708778	0.975667	1.91265	HS:NC	0.20554	0.187572	down	2573.46	3285.08	2960.82	2220.25	2358.69	508.396	3217.82	4509.9	3168.04	1018.69	1066.73	1742.02	3061.9	2268.83	4104.74	2724.77	10819.8	2307.86	4860.87	4249.43	5895.91	4861.37	4222.38	3829.03	4534.64	6108.02	9225.44	4237.7	2135.95	6773.72	4570.7	4337.98	3269.39	4028.75	2337.02	4025.67
M559T161	0.309786	8.35829e-05	0.000215063	0.00407138	0.00633394	0.875556	0.753222	0.991111	2.56433	HS:NC	0.301226	0.266297	down	521.147	2751.33	811.817	452.338	287.097	359.487	1433.07	1261.6	919.695	558.688	1180.9	608.425	1797.53	799.957	279.013	1977.25	3725.97	763.853	2361.44	3115.02	2656.32	2925.22	1796.66	4355.55	2290.15	7318.39	4423.75	1686.28	425.523	5442.48	1503.61	966.14	1762.74	1765.33	1084.13	1587.45
M565T207	0.435337	0.000325944	0.000215063	0.0100029	0.00633394	0.875556	0.72	0.991111	1.98097	HS:NC	0.261971	0.0302329	down	1625.92	1211.32	1401.99	1442.84	1995.02	919.587	1386.87	1362.37	1695.58	2080.66	1807.13	1271.92	870.31	1280.39	861.709	4155.82	2979.01	593.954	4913.84	5619.97	4303.03	1553.44	1779.73	3400.01	4309.59	3385.41	3260.9	2787.43	1461.7	4225.36	2470.07	2661.9	2654.12	2441.87	2587.3	2558.74
M572T496	2.75227	0.000232058	0.000577781	0.00787303	0.0127496	0.853333	0.706667	0.96	2.25443	HS:NC	0.183019	0.0449063	up	2768.65	957.18	1562.25	4400.54	3598.59	8038.8	1513.85	1545.95	4354.39	3238.45	4095.23	4150.48	965.662	1410.14	6782.85	619.196	2577.03	562.103	978.144	636.581	1095.13	1440.76	1249.45	1605.37	695.713	1415.33	2883.86	1025.36	599.799	558.855	2151.46	2380.99	2020.36	2191.3	2225.05	2194.72
M588T507	2.00119	0.000636264	0.00367431	0.0148475	0.0409728	0.804444	0.628778	0.942444	1.77559	HS:NC	0.150951	0.110516	up	1333.38	509.743	571.911	1669.21	1530.42	1548.72	693.756	483.998	1114.41	1393.25	986.808	1337.73	420.279	474.837	1620.27	354.354	682.974	520.775	508.901	476.867	551.606	637.402	623.636	423.465	448.85	568.196	652.339	416.671	525.187	448.465	602.513	835.391	785.094	811.237	830.591	718.772
M590T444	0.439582	0.000488421	0.00367431	0.0130675	0.0409728	0.804444	0.608889	0.951111	1.94921	HS:NC	0.074419	0.0633448	down	569.429	226.948	485.531	556.24	451.654	630.105	407.984	391.758	506.626	608.413	556.929	453.225	267.648	425.675	613.516	1841.45	382.665	880.608	1775.27	1579.57	1398.14	506.256	420.818	1112.41	2112.83	1121.29	345.113	939.209	718.802	1134.85	625.65	578.696	662.441	665.753	643.274	653.054
M599T255	0.434567	3.49464e-05	8.81912e-06	0.00223902	0.000625387	0.933333	0.811	1	2.18648	HS:NC	0.0785807	0.0457309	down	23466.2	10807.7	15657.5	17598.6	16816.8	5577.19	13932.2	14252.5	18186.8	24142.7	19629.5	11072.1	11082	16423.2	4759.27	38064.9	21155.9	18300.9	45989.1	50128.2	66108.5	18584	18747.4	29358.2	38351.8	25884.5	19900.3	37685.9	23129.4	62695.1	26618.9	26631.2	23752.7	24144.1	24385.5	25824.3
M600T255	0.447022	3.771e-05	3.50702e-06	0.00231457	0.000294428	0.946667	0.859889	1	2.13961	HS:NC	0.0647134	0.00647886	down	7719.91	3557.12	5274.17	5374.71	5505.02	1733.58	4489.42	4674.07	5751.9	7624.84	5938.39	3429.43	3814.2	5315.14	1728.8	11540.6	6402.36	6111.79	14415.5	15642.2	20614.4	5932.59	6104.52	9244.68	11465.8	7915.48	6235.47	11417.1	7717.9	20150.3	8167.08	8278.29	8094.36	8160.46	8227.98	8185.03
M601T255	0.480837	9.56767e-05	1.17717e-05	0.00442293	0.000760891	0.928889	0.822222	1	1.98171	HS:NC	0.0609987	4.04216e-07	down	1817.61	1193.58	1433.03	1498.91	1460.07	464.445	1174.09	1328.57	1474.51	1653.17	1317.72	868.82	1087.78	1310.17	560.369	2960.45	1568.18	1508.45	3820.01	3728.1	4840.42	1506.82	1582.57	2024.84	2814.46	1914.44	1329.42	2794.56	1651.5	4727.42	1906.3	1906.3	1906.3	1906.3	1906.3	1906.3
M606T432	21.5365	1.85168e-05	0.00083409	0.0015369	0.016333	0.844444	0.675333	0.946667	4.05459	HS:NC	0.0360554	0.0355509	up	46240.2	1548.96	1597.91	44303.3	46308.8	46433.9	1790.66	1069.99	25795.8	53763.7	27599.2	20496.7	1457.49	1323.21	45914.8	403.848	3469.08	474.038	86.6034	437.194	81.2388	1939	1700.61	1805.18	323.458	1953.52	3417.47	318.2	467.982	100.454	9659.58	9176.95	9735.51	9771.22	9482.44	10257.6
M607T432	19.507	2.66873e-05	0.000577781	0.00194924	0.0127496	0.853333	0.691	0.957889	3.84328	HS:NC	0.0508055	0.0505186	up	9456.85	362.274	333.104	8808.35	10140.6	9903.65	433.163	281.66	5206.81	12434.5	5936.44	4033.61	333.389	302.307	9151.23	138.022	761.887	113.55	33.8631	87.2216	61.6899	491.375	370.596	386.981	97.8625	411.098	686.918	86.1156	165.857	60.3073	2150.85	2074.78	2140.03	2183.91	1978.8	2322.36
M608T432	17.9276	0.000184879	0.000577781	0.00681999	0.0127496	0.853333	0.691	0.964444	3.47273	HS:NC	0.0674764	7.19727e-07	up	2720.2	91.5649	89.1005	2985.22	3154.16	2591.58	96.7902	67.6997	1289.28	2898.03	1533.91	1058.21	63.7623	76.6238	2531.81	58.2482	215.48	36.0656	28.5035	48.9758	34.0739	128.409	117.947	81.4317	36.6796	113.608	164.244	29.8791	47.5403	44.1253	551.769	551.768	551.77	551.768	551.769	551.769
M611T492	2.89048	0.00436567	0.00987482	0.0430903	0.0743564	0.773333	0.562111	0.928889	1.91259	HS:NC	0.0635332	0.0467657	up	830.335	276.073	492.618	1649.55	1888.96	3938.64	533.719	478.645	1180.18	879.032	1150.56	2033.04	295.842	393.407	3706	372.411	741.218	379.204	357.545	393.107	319.511	509.611	533.641	565.181	416.33	522.478	731.403	395.367	384.325	203.342	980.895	931.899	1006.11	997.453	871.987	1001.14
M623T171	0.464416	0.00212192	0.000264303	0.0279252	0.00723022	0.871111	0.722111	0.977778	2.19744	HS:NC	0.309834	0.144472	down	2406.16	3050.83	1271.74	1858.33	1155.08	105.373	1250.76	2259.91	1644.51	2070.7	1369.56	238.956	2258.2	538.583	222.527	5466.94	1308.11	2838.38	2959.98	4488.74	3898.47	3227.17	3254.81	3449.35	3636.38	2721.54	1067.08	2478.56	1850.71	4081.74	3028.85	2355.76	2297.82	2429.51	3461.8	2823.18
M628T432	15.5842	1.3876e-05	0.00039405	0.00133383	0.00992462	0.862222	0.693111	0.966778	3.78438	HS:NC	0.053838	0.0537241	up	6941.47	374.938	363.108	6710.46	7209.56	7513.67	423.699	290.49	4097.18	8015.87	4614.02	3660.99	331.048	323.947	7236.34	71.6893	715.874	122.714	61.5094	85.4454	69.5824	369.818	403.136	408.784	91.1812	385.466	648.105	101.453	128.815	64.9929	1881.85	1640.08	1805.15	1900.42	1709.47	1850.14
M633T49	0.43403	8.36127e-05	3.86804e-07	0.00407138	6.01109e-05	0.973333	0.902222	1	2.4351	HS:NC	0.238792	0.141931	down	5970.71	19121.5	22179	5600.53	17646.6	3091.58	23391.9	18080.6	19386.9	6429.21	25169.1	5483.18	15021.3	18734.6	4427.39	21275.3	28978.5	34232.3	32012.8	27723.2	48889.5	43816.9	41625.2	26093.8	25569.7	28870.6	48928.4	23611	22379.2	29218.5	13735.7	18270.6	20336.8	15088.5	20498.3	16034
M635T49	0.458248	0.000289843	8.979e-05	0.00914459	0.00339806	0.893333	0.757667	0.986667	2.26813	HS:NC	0.2413	0.105877	down	14689.1	12928.2	21028.2	14136.9	15454.7	2898.26	21716.3	20881.4	4087.82	4214.53	12454.3	9458.09	11724.4	4445.98	2845.49	17230.9	28197.4	28142.4	25000.9	41543.2	19561.1	25512.3	30673.4	20878.7	17291.9	9494.39	42067.3	16572.5	33190.2	22089.4	13833.3	12120.1	17658.3	14538	14508.7	14018.8
M641T206	0.342676	1.42213e-05	4.4044e-05	0.00133383	0.00206216	0.906667	0.775444	0.991111	2.48898	HS:NC	0.443079	0.285835	down	115.869	523.83	276.625	88.8938	101.938	228.442	196.499	246.967	445.244	337.459	303.813	246.977	319.336	409.463	249.343	1261.29	438.287	238.532	905.542	1109.72	1413.74	368.072	349.535	1133.07	989.936	905.132	556.467	804.171	354.881	1109.12	378.816	575.164	547.75	883.679	410.188	476.108
M643T267	0.289301	0.00515005	0.0145192	0.048038	0.0959711	0.76	0.56	0.913444	2.20743	HS:NC	0.105901	0.0377066	down	1277.46	299.178	4303.66	1655.7	2367.36	2457.61	1447.45	1429.1	367.427	964.833	526.433	3367.31	137.062	2909.3	2534.12	7815.46	1732.42	839.534	11727	12077.8	15346	1634.56	1243.55	3689.69	6679.23	3044.73	1921.9	7694.37	723.734	13854	2618.71	2853.02	2498.6	2733.15	2728.32	2675.13
M644T267	0.290948	0.00191618	0.00426618	0.0269247	0.0449642	0.8	0.635556	0.937778	2.50151	HS:NC	0.110907	0.111113	down	202.437	160.574	1802.96	888.35	627.645	1592.56	725.994	498.305	231.822	634.722	212.528	1923.93	29.3047	1654.18	910.138	3371.71	959.293	568.298	4297.65	4756.94	7319.63	723.207	595.639	2045.83	3955.61	1420.18	893.458	3853.27	648.253	6163.66	1101.19	1440.44	1239.61	1565.61	1204.28	1256.65
M645T267	0.271514	0.00121518	0.00570351	0.0210324	0.0526655	0.791111	0.611	0.928889	2.57311	HS:NC	0.205486	0.12347	down	173.577	43.8829	1445.07	856.616	669.035	1018.76	668.797	671.049	94.2369	373.337	167.453	623.432	73.6308	973.008	1102.37	2419.92	749.822	473.512	3973.14	5229.6	5613.16	441.87	870.882	1399.06	2762.99	1264.48	587.722	2368.12	455.249	4369.42	1005.51	1273.16	1165.76	1251.2	847.667	1162.83
M647T443	0.444023	0.00072525	0.00196295	0.0160378	0.0276784	0.822222	0.664333	0.955556	2.12567	HS:NC	0.0909908	0.0906671	down	774.045	315.3	1959.87	658.569	774.518	216.718	1227.09	1277.07	535.333	761.034	764.519	1075.69	234.8	1574.67	238.222	1737.91	1465.57	754.374	2808.49	2866.9	3950.72	1018.77	943.448	1572.16	1768.61	1348.41	1411.07	1937.25	631.125	3683.39	1121.55	1035.01	1377.61	1291.84	1256.84	1155.91
M656T443_1	0.433843	0.00104078	0.00166521	0.019125	0.0249236	0.826667	0.655444	0.962333	2.20713	HS:NC	0.0527381	0.050108	down	1480.26	420.668	3304.73	957.315	1099.25	244.083	2284.31	2193.51	1093.95	1415.69	1302.2	1839.08	405.316	2925.63	276.977	2881.67	2724.14	1233.85	5308.89	5082.72	7040.31	1678.58	1812.87	2508.41	2973.8	2595.99	2560.71	3404.27	1057.35	6101.03	2157.64	2151.5	2368.01	1987.54	2170.43	2199.91
M657T443	0.448643	0.00116442	0.00140812	0.0204533	0.0223585	0.831111	0.684444	0.946667	2.15249	HS:NC	0.126644	0.0273244	down	285.628	187.956	993.56	373.61	285.456	86.5193	675.201	629.919	321.703	508.284	394.367	476.067	116.272	968.106	82.6621	837.527	722.517	372.05	1483.81	1683.14	1760.7	535.35	545.804	651.122	786.256	657.082	675.673	1154.29	352.397	2014.78	545.146	579.33	531.246	572.795	548.508	555
M706T267	0.307593	0.00334506	0.00570351	0.0366301	0.0526655	0.791111	0.611	0.926778	2.24885	HS:NC	0.232815	1.26336e-06	down	161.991	221.845	1637.04	200.217	579.35	707.906	830.966	729.261	113.336	123.759	112.165	932.278	132.298	749.484	1005.3	2542.16	526.143	448.242	4553.56	3517.9	4630.47	902.622	331.77	1163.92	2193.34	999.728	291.097	1460.79	285.559	2932.24	875.507	875.51	875.506	875.508	875.507	875.507
M742T347	0.433559	0.000846373	0.00118667	0.0172198	0.0201101	0.835556	0.664333	0.955556	2.01246	HS:NC	0.102226	0.0990825	down	718.403	130.006	241.008	786.111	540.631	583.417	208.07	210.519	384.379	629.723	462.832	348.624	218.271	259.547	468.241	1087.18	657.905	388.506	1602.74	1757.62	1889.76	638.312	476.426	629.866	584.731	640.7	468.716	1153.08	301.441	1999.69	606.467	661.497	771.735	795.448	699.663	797.148
M762T364_1	2.79893	0.00122005	0.00230646	0.0210539	0.0304636	0.817778	0.637667	0.96	2.18145	HS:NC	0.150875	0.131497	up	2473.17	418.847	339.49	2771.11	2137.52	2603.29	603.732	575.573	1690.34	2411.88	1931.38	1503.96	527.701	489.003	2757.92	128.369	1200.42	358.699	443.898	808.198	707.359	481.126	458.817	408.432	225.105	888.534	1333.96	178.902	168.598	510.93	1143.58	818.385	1091.76	825.36	823.535	975.244
M817T37	0.469968	1.31783e-06	1.28935e-08	0.000253301	7.84781e-06	1	1	1	2.27487	HS:NC	0.073843	0.0669178	down	115304	122837	66434.3	91574	93199.9	55832.3	88859.8	85530.6	104995	110440	110289	58055.3	118636	70450.5	55314.2	128970	342357	144073	124080	128882	150555	216174	229328	237151	151779	234684	354303	149055	145153	131208	140514	135280	115248	144498	140448	135660
M819T37	0.493716	1.18984e-06	9.02542e-08	0.000253301	2.19739e-05	0.986667	0.946667	1	2.19727	HS:NC	0.0917749	0.0838975	down	64769.5	68230.8	46514.2	49926.4	53754	36373	50233	52585.5	69019.5	61909.8	59205.2	35885.4	75338	37156.4	34553.8	78022.9	195052	80171.6	77190.2	74636.2	90753.7	121803	126188	133209	89331.5	127843	184769	74317.8	75311.1	82559	76750	79921.1	66105.5	71565.7	73763.9	74820.7
M820T37	0.43672	2.21873e-08	1.54721e-07	2.0257e-05	3.05428e-05	0.982222	0.931	1	2.42484	HS:NC	0.065216	0.0541881	down	318632	444546	293443	230843	263216	165055	356878	358074	338010	318993	317151	234469	431837	297308	155286	696772	932309	393687	579999	642084	821734	594217	591905	833173	809998	865497	963748	530563	376989	725770	523184	521978	439440	513387	518103	504579
M821T37	0.452292	7.67836e-08	2.44976e-07	5.09843e-05	4.26024e-05	0.977778	0.928889	1	2.33809	HS:NC	0.0793104	0.0594232	down	160751	218147	145698	113328	117030	77064.9	170449	177841	165960	152151	158181	120451	205716	147191	78926.4	336062	427554	171230	291752	291605	396139	262007	268336	396323	386930	413297	468689	259061	182923	331847	256624	239498	212898	247842	240252	245570
M841T35	0.4304	2.85531e-06	5.15738e-08	0.000463448	1.79379e-05	0.991111	0.96	1	2.38108	HS:NC	0.066889	0.0590154	down	148998	159157	92470.5	117516	124031	79712.6	119023	118178	143342	152384	144704	82012.5	157823	84112.3	80291.9	159762	556393	200522	182419	191434	230914	340099	347040	339641	155904	336114	560486	201272	194499	194382	192169	192553	159793	184550	187561	186100
M843T267	0.192095	0.00242931	0.00493962	0.030254	0.0484282	0.795556	0.613333	0.931222	2.71524	HS:NC	0.26595	0.193928	down	176.367	30.9642	1185.48	173.271	642.047	918.287	501.315	272.411	84.7407	134.196	101.242	1392.84	29.7094	1052.09	1118.79	3405.47	506.485	267.071	4736.39	4932.72	8979.96	266.548	402.45	1384.97	3545.68	1364.95	676.478	2733.17	158.276	7315.77	945.426	1040.56	705.622	653.733	1095.83	1131.06
M843T35	0.450552	6.24007e-06	1.54721e-07	0.000785819	3.05428e-05	0.982222	0.933333	1	2.28321	HS:NC	0.0736477	0.0722983	down	80518.6	93612.3	53378.6	68677.1	69587.5	42961.8	68833.8	68737.1	75773.8	75224.7	81031.8	44183.1	96077.3	46798	46543.8	83759.5	286979	109594	102925	104653	120217	186616	190689	185927	81526.1	187083	292278	103558	102447	107748	101360	105563	84811	97105.4	100684	99046.2
M844T35	0.444075	3.3306e-06	5.80205e-07	0.000496463	8.14965e-05	0.968889	0.906667	1	2.27886	HS:NC	0.067331	0.0536759	down	138703	190861	123460	108989	118543	79813.5	146326	158336	153578	134375	144888	104738	186120	112755	82589	183586	575896	187032	197247	209803	265171	345032	346064	383148	175137	372629	587605	216621	183818	239094	211285	205856	181901	207771	197979	197302
M845T35	0.475437	1.02218e-05	1.79219e-06	0.00113121	0.000179317	0.955556	0.866667	1	2.12984	HS:NC	0.0692638	0.0618779	down	69194.9	96187.2	64256	55632.2	59894.7	42445.7	81132.9	82180.8	67927.4	65188	72963	53110.7	95756.2	64803.1	43004.7	83686.1	287281	87822.2	102787	107220	130689	168490	162339	180794	90144.5	171501	267856	92328.3	89882.8	109273	102196	108428	89398.6	92031.2	100013	103212
M855T200	0.493994	0.00189237	0.00656805	0.0268385	0.057384	0.786667	0.617778	0.924444	1.996	HS:NC	0.147764	0.137288	down	3312.59	7324.46	3669.49	1859.43	2617	704.569	4187.51	5562.94	3492.22	3050.95	3567.7	1627.59	8097.36	4596.32	1048.08	11304.1	4175.47	3432.05	10170.2	11519	11322.1	3215.02	3460.06	7083.46	12306.1	7763.56	4454.77	6584.66	3263.53	10713	6165.47	6291.76	7463.35	4838.66	5099.75	5606.03
M865T35	0.256008	8.29633e-11	1.28935e-08	6.05964e-07	7.84781e-06	1	1	1	3.23021	HS:NC	0.0602786	0.0428216	down	140791	125918	102326	117759	120282	74152	109162	111368	129205	145574	128746	80560.9	124676	82498	71562.4	333780	538274	189151	529294	514069	724140	341998	343632	445001	346544	408966	548015	437047	186069	616079	283278	289299	252558	280732	292065	282220
M866T153	0.490868	0.000691257	4.80926e-06	0.0156078	0.000377708	0.942222	0.84	1	2.16975	HS:NC	0.193705	0.19409	down	6548.12	9640.07	5872.71	3234.22	3872.5	691.873	6480.23	5703.95	5721.62	5807.72	5715.77	4185.67	10181.4	9379.28	919.281	14305.9	10136.1	7683.49	11212.7	14335.6	12908.8	7867.18	6939.84	11694.8	16288.6	15350.2	11343.6	10577.9	7954.74	12433.2	10215.3	10616.3	5291.16	10276.1	9596.79	9379.79
M867T35	0.273614	1.80843e-10	1.28935e-08	6.60439e-07	7.84781e-06	1	1	1	3.13942	HS:NC	0.0663076	0.0605672	down	85246.6	80086.8	57509.6	65180.3	70720.5	45138.8	62229.2	70819.2	75113.8	77605.5	78302.9	46629.2	76753.9	51182.2	45488.1	191599	315867	105124	289780	295682	384714	195958	195826	237755	183806	216888	318085	239826	106499	333539	169801	154544	138706	165414	166115	160398
M868T35	0.283393	1.11808e-08	1.28935e-08	1.36107e-05	7.84781e-06	1	1	1	3.01896	HS:NC	0.074137	0.0640979	down	153596	183627	172999	130692	142895	105967	177693	171600	158317	153938	155176	137207	191514	155141	105954	354616	808467	213779	588535	615704	870769	444402	455480	547744	353570	563850	821862	518189	213987	731975	360043	366392	297436	357868	357055	350176
M869T35	0.303231	4.06375e-08	1.28935e-08	3.29796e-05	7.84781e-06	1	1	1	2.903	HS:NC	0.0702791	0.0559573	down	80226.7	103524	90469.7	70949.3	72885.8	59761.9	97035.8	90571.2	81573.9	79368.6	77290.9	76499.8	98177.9	80458.4	57913.6	176364	409514	104270	283600	291275	421490	221491	218612	274596	178415	279818	429449	257483	104154	361938	182141	182880	160344	180038	180856	179647
M870T35	0.36657	2.55591e-07	1.28935e-08	0.000124456	7.84781e-06	1	1	1	2.63522	HS:NC	0.0730326	0.061134	down	181328	220602	203509	156103	166899	132224	212371	206320	184025	175346	178714	161433	221797	183824	128749	276372	913579	253249	410121	420092	590787	509943	503848	568118	274902	556549	966547	396051	245438	516113	340108	343026	282882	339500	334647	329979
M871T35	0.394399	4.10547e-07	1.28935e-08	0.000150092	7.84781e-06	1	1	1	2.51871	HS:NC	0.080937	0.0399087	down	88965.9	122586	100906	82632.3	85490.7	68995.5	109699	109041	100208	92972.8	102488	81986	108794	99988.4	65696.1	135172	442315	130430	193952	202358	276452	262537	251345	289141	133328	284387	446030	185599	127900	240610	170744	177347	154242	172079	173727	169373
M872T35	0.449846	6.16559e-05	4.4044e-05	0.00335749	0.00206216	0.906667	0.797667	0.982222	2.0977	HS:NC	0.0651544	1.92552e-07	down	94665.8	151976	133248	83421.6	94804.5	88444.9	148249	150490	117592	99059.7	111030	117044	156895	139206	82848	130488	520828	132115	168628	188893	260163	285577	288546	334285	140394	346475	598545	178978	135865	222625	185361	185362	185361	185362	185361	185361
M873T35	0.484475	0.000123538	0.000112534	0.00515611	0.00400951	0.888889	0.76	0.977778	1.95977	HS:NC	0.0780341	0.0582874	down	46297.1	77280.6	74558.1	42758.9	46231.2	45745.5	69974.5	72760.4	57699.1	50070.5	57986.8	61956.7	79485.6	71003.8	44197.3	61101.5	253703	67521	82403.2	88268.5	120503	132327	137549	153704	68506.1	153016	273720	86551	66421.5	108268	97579.5	93303.8	80718.1	95684.7	92105	92102.2
M882T199	0.48554	0.00050696	0.000996702	0.0133195	0.0180196	0.84	0.693333	0.964444	1.97631	HS:NC	0.132944	0.0956474	down	5616.4	10716	4127.65	3783.06	4916.17	1562.53	5734.73	6478.9	6160.69	6547.14	6020.97	2871.14	12845.3	5654.1	2498.38	17290.2	6562.15	6638.19	14363.5	18496.9	18544.9	5667.5	5541.99	10338.9	19487.1	12601.1	7409.07	10185.4	5599.76	17433.9	9714.86	9519.01	9279.5	8419.58	11645.1	9422.48
M888T40	0.426802	8.72118e-05	7.12105e-05	0.00419076	0.00288956	0.897778	0.757667	0.986667	2.27666	HS:NC	0.257265	0.256947	down	1089.56	1198.15	1444.8	1009.89	1148.83	1237.9	1841.25	1115.88	847.97	790.912	1881.83	1112.39	2995.41	1553.83	1735.86	1814.67	7137.3	2525.5	1357.53	1634.52	1735.31	3038.15	3888.96	4671.97	1753.78	3833.23	7424.65	2358.28	3923.97	2115.75	2674.18	2018.39	1693.62	2977.45	1329.93	2157.29
M906T197	0.476409	0.00335742	0.0145192	0.0366311	0.0959711	0.76	0.593222	0.917889	1.99582	HS:NC	0.167371	0.0766889	down	2502.18	6860.8	2118.95	1691.65	1751.57	491.974	3389.02	3870.44	3631.41	2583.63	3347.71	1458.01	6517.77	3330.08	690.57	9315.86	3189.57	3207.93	8289.49	9499.17	10838.2	2421.32	2097.68	6361.23	9235.91	6751.25	2765.09	6078.34	2346.85	10454.5	5170.18	4897.32	5961.35	4651.2	4826.69	5160.99
M907T197	0.462156	0.00336019	0.00367431	0.0366311	0.0409728	0.804444	0.586444	0.933333	2.08584	HS:NC	0.137537	1.81488e-06	down	1232.11	4117.84	1642.28	1061.92	1281.18	231.994	2444.29	2645.78	3375.18	2327.5	2920.19	970.54	3683.89	1792.78	321.162	4896.86	2523.57	2006.35	5990.63	6014.48	9511.87	1946.43	1370.2	5646.43	7142.43	4919.64	2502.51	3285.4	1652.85	5608.74	3204.05	3204.04	3204.05	3204.04	3204.05	3204.04
M924T201	0.324159	7.43649e-07	5.80205e-07	0.000181054	8.14965e-05	0.968889	0.893333	1	2.81941	HS:NC	0.106228	0.0893159	down	2079.62	3890.01	1430.66	1497.46	1633.55	391.158	2081.54	2700.25	2263.62	1380.55	1595.66	1022.81	4069.68	1621.71	739.338	9600.19	4231.97	4064.56	8303.85	9026.84	5953.19	3434.19	3846.76	6241.59	8637.46	6139.01	4258.52	4424.65	3304.6	6136.56	4285.6	4750.31	4553.58	3595.64	4814.95	4692.12
M925T201	0.290183	7.77003e-07	1.79219e-06	0.000183072	0.000179317	0.955556	0.884444	1	3.01885	HS:NC	0.0752297	0.0616111	down	1094.31	2760.77	860.492	881.956	541.051	221.67	1146.01	984.729	876.774	1011.25	1136.17	527.771	3221.24	549.56	391.283	5571.51	2799.95	1938.52	4732.67	5561.27	4222.65	2526.91	2047.51	4458.59	6822.01	3539.73	3327.09	2770.78	1609.95	3915.14	2501.59	2483.54	2200.24	2294.93	2556.72	2662.94
M926T200	0.378322	5.63185e-06	2.51422e-06	0.000736517	0.000229549	0.951111	0.857778	1	2.61501	HS:NC	0.127408	0.097497	down	2298.66	7260.94	3332.3	1681.21	1850.83	818.54	3637.29	4148.35	2894.49	1931.17	3159.72	1909.62	6650.85	3437.42	981.917	11788.9	7439.4	4365.49	9603.03	10454.1	8203.1	5469.89	5101.05	8666.72	14201.6	9309.15	7970.71	6041.7	4104.32	8852.59	4936.2	5589.56	6731.14	5176.63	5251.34	5388.49
M927T201	0.28055	9.49517e-07	9.02542e-08	0.00021016	2.19739e-05	0.986667	0.946667	1	3.05004	HS:NC	0.162188	0.153225	down	947.386	1990.43	1622.75	745.341	650.071	394.089	1750.35	295.322	1119.55	801.118	1267.69	814.581	2465.23	1509.08	209.623	5910.5	3248.83	2033.69	4823.78	5143.42	3968.19	2426.5	2534.35	4024.69	6549.14	5057.53	3860.25	3078.67	2097.15	4350.75	2289.92	3452.33	3526.64	2622.31	2956.94	2426.88
M928T201	0.428045	9.73163e-05	0.000140358	0.00444249	0.0045972	0.884444	0.739889	0.977778	2.31078	HS:NC	0.113917	0.0887523	down	1575.56	5097.03	3094.24	1195.84	1134.9	679.036	3382	3699.75	2953.39	2148.18	2494.38	1709.34	6488.15	3560.54	861.258	10055.9	5324.86	2979	6055.56	7029.21	6306.8	4020.76	3379.76	8086.31	11697.9	9421.82	6578.44	4377.45	2784.98	5521.4	5258.52	4185.81	5470.75	4524.58	5377.44	4862.02
M929T201	0.33837	0.000592288	0.00166521	0.0143054	0.0249236	0.826667	0.675556	0.955556	2.31244	HS:NC	0.273698	9.25765e-07	down	938.802	3403.41	1590.61	508.037	528.868	583.51	2140.49	2397.14	2670.7	1878.62	3019.1	2243.81	4286.24	3016.16	639.817	7070.09	3482.24	1762.45	3672.56	3577.07	5047.64	1832.82	2042.28	8966.93	18171.3	14324.2	7465.71	4742.53	1859.34	4186.12	2623.17	2623.17	2623.17	2623.18	2623.17	2623.17
M932T197	0.485335	0.00249689	0.000996702	0.0308062	0.0180196	0.84	0.684444	0.955556	2.17247	HS:NC	0.255968	0.231225	down	717.993	2128.37	344.265	627.174	570.783	51.3667	898.257	934.603	622.078	654.143	1038.01	281.957	2234.84	1242.82	167.53	2209.08	1422.04	1163.5	2273.65	2488.47	2857.57	606.549	713.399	1532.36	2276.75	1729.26	1011.02	1913.53	1082.15	2505.31	1140.21	1592.58	1866.33	1628.28	856.647	1612.15
M943T349	0.412764	0.000165258	0.000174139	0.00631961	0.00538945	0.88	0.699889	0.989	2.11937	HS:NC	0.290065	0.296493	down	291.058	111.852	293.035	240.563	232.729	271.96	179.652	255.726	193.315	403.571	260.243	356.613	60.948	380.776	229.784	669.457	371.649	253.245	900.4	697.035	807.905	357.816	435.52	760.441	758.865	745.007	371.28	774.712	128.469	1081.95	532.429	431.268	699.787	237.267	419.057	622.166
M948T200	0.494654	3.1803e-05	0.000140358	0.00213191	0.0045972	0.884444	0.739889	0.982222	2.10918	HS:NC	0.165848	0.121132	down	1379.31	2011.27	1086.71	877.092	693.058	575.854	1170.44	1164.66	1039.67	721.651	1521.1	806.887	3315.59	2036.64	601.188	2864.57	3433.04	1922.55	1833.93	3097.92	3000.3	2009.28	1678.76	2703.02	2136.2	3851.05	3717.22	1994.45	1259.65	2910.98	1753.94	2599.39	2323.28	2697.77	2505.46	2323.65
M950T200	0.361015	6.80201e-06	6.54987e-06	0.000842066	0.000478403	0.937778	0.835556	1	2.68442	HS:NC	0.0915638	0.0863404	down	641.745	2486.86	1708.32	466.099	805.369	387.36	2280.37	1908.32	1369.38	702.29	947.187	847.6	2908.77	2335.87	592.906	5937.06	4221.89	1849.53	4104.95	4400.08	3134.73	3184.24	2654.16	4366.13	5641.13	5246.35	3957.97	2435.48	1646.57	3695.12	2934.34	2352.21	2741.46	2505.8	2611.84	2682.63
M952T200	0.292534	4.10987e-07	5.80205e-07	0.000150092	8.14965e-05	0.968889	0.911111	1	2.9843	HS:NC	0.074616	0.0664685	down	826.744	1605.9	1156.09	517.406	523.564	195.046	1258.91	1209.28	795.797	528.192	686.064	520.566	1884.35	1231.23	316.684	4380.28	3366.24	1156.41	3364.21	4181.95	2505.19	1746.54	2316.87	3656.66	5150.38	3814.17	2741.06	2039.53	1868.54	3025.82	1686.49	1857.33	1939.5	1743.55	1956	1788.05
M972T497	0.478859	1.46093e-05	2.04103e-05	0.00133383	0.00111252	0.92	0.8	1	2.04545	HS:NC	0.103295	0.0277797	down	334.407	442.014	355.319	339.376	326.743	325.287	374.632	407.986	361.022	329.392	299.265	215.694	515.412	266.062	252.098	888.271	306.699	507.919	951.536	942.075	1220.4	455.91	472.098	715.308	812.665	607.976	435.077	771.71	436.572	1219.46	567.713	542.64	529.671	580.433	547.06	553.703
M976T207	0.250565	0.000138684	0.000215063	0.0054248	0.00633394	0.875556	0.726556	0.973333	2.69896	HS:NC	0.209804	0.208455	down	351.308	126.401	200.047	114.131	154.429	413.574	229.98	189.745	229.737	380.355	285.586	102.846	91.5907	310.965	12.3046	1801.54	279.954	209.49	1324.67	1454.21	1625.64	292.164	313.78	794.009	1326.4	703.282	430.264	816.667	172.979	1198.17	594.363	336.89	568.617	562.393	638.533	371.852
M996T549	3.15137	0.000613122	0.00367431	0.0145871	0.0409728	0.804444	0.613111	0.953444	2.18823	HS:NC	0.0920941	0.0487852	up	1463.85	316.715	462.513	1959.5	2313.58	2847.44	399.882	435.557	1031.95	1571.36	1118.62	1262.76	294.879	420.476	2319.87	488.8	544.818	191.892	380.541	406.635	340.923	380.073	345.746	415.852	515.215	469.948	396.731	246.298	225.873	431.935	721.03	807.188	697.728	792.395	741.09	776.086
M997T549	2.46516	0.000707351	0.000215063	0.0157515	0.00633394	0.875556	0.724444	0.995556	1.95771	HS:NC	0.214787	0.103211	up	863.311	403.888	444.039	1241.4	1835.28	1950.01	439.808	425.855	680.687	958.111	677.409	836.55	209.727	319.78	1296.43	305.042	443.001	279.987	390.156	410.48	311.317	358.021	375.494	410.849	311.538	300.906	355.556	268.006	259.067	324.634	509.282	617.197	514.471	686.029	546.307	604.613
[truncated: 20 more columns]
